# Supplementary material for: Metaproteome plasticity sheds light on the ecology of the rumen microbiome and its connection to host traits
Source: ISME J. 2022 Aug 16;16(11):2610–21. doi: 10.1038/s41396-022-01295-8 (PMC9563048; doi:10.1038/s41396-022-01295-8)
Supplement: Supplementary file 2 — Supplementary Table 1 [file 41396_2022_1295_MOESM2_ESM.xlsx]

## Sheet: protein_identifications_statist
run_id	sample_id	total_prot_count	total_prot_above_threshold_count	total_prot_above_threshold_count_decoy	total_prot_identified_above_threshold_contamination	total_prot_identified_above_threshold_MAGs	total_removed_for_quality	count_prot_fams_identified_above_threshold_MAGs_uniquely_mapped	count_prot_fams_identified_above_threshold_MAGs_ambiguously_mapped
first_run	sample_3	24790	1510	8	220	1282	23280	1025	92
first_run	sample_4	20986	1546	4	253	1289	19440	1016	100
first_run	sample_5	17446	1440	3	189	1248	16006	998	89
first_run	sample_6	24455	1771	8	237	1526	22684	1254	96
first_run	sample_7	21702	1402	3	221	1178	20300	960	85
first_run	sample_62	27898	1891	9	176	1706	26007	1374	111
first_run	sample_64	26724	1719	3	199	1517	25005	1167	126
first_run	sample_8	27965	1509	6	203	1300	26456	1031	91
first_run	sample_24	21942	1902	2	208	1692	20040	1323	121
first_run	sample_25	27683	1488	5	171	1312	26195	1051	91
first_run	sample_30	26687	1518	3	203	1312	25169	1054	98
first_run	sample_31	30191	1860	12	213	1635	28331	1347	100
second_run	sample_3	24249	1538	8	225	1305	22711	1007	97
second_run	sample_4	35184	1615	26	285	1304	33569	1005	98
second_run	sample_5	16171	1429	37	196	1196	14742	987	70
second_run	sample_6	26094	1616	1	189	1426	24478	1123	110
second_run	sample_7	25551	1482	11	173	1298	24069	1022	93
second_run	sample_62	29264	1894	2	142	1750	27370	1368	127
second_run	sample_64	18193	1758	2	158	1598	16435	1227	125
second_run	sample_8	35244	1616	61	219	1336	33628	1026	108
second_run	sample_24	30107	1845	5	218	1622	28262	1318	97
second_run	sample_25	35250	1664	11	177	1476	33586	1064	135
second_run	sample_30	33978	1607	28	200	1379	32371	1036	111
second_run	sample_31	36766	1964	8	217	1739	34802	1339	133

## Sheet: average protein count per sampl
mag_id	mean_count_proteins_expressed_by_mag
sample_3	16.1869
sample_4	18.1776
sample_5	15.8692
sample_6	18.4766
sample_7	15.9159
sample_62	21.4953
sample_64	19.1308
sample_8	17.6729
sample_24	21.486
sample_25	18.1589
sample_30	17.8879
sample_31	22.5327
