# Supplementary material for: Metaproteome plasticity sheds light on the ecology of the rumen microbiome and its connection to host traits
Source: ISME J. 2022 Aug 16;16(11):2610–21. doi: 10.1038/s41396-022-01295-8 (PMC9563048; doi:10.1038/s41396-022-01295-8)
Supplement: Supplementary file 4 — Supplementary Table 3 [file 41396_2022_1295_MOESM4_ESM.xlsx]

## Sheet: Supplementary table 3 all_detec
protein	KEGG_L1	KEGG_L2	KEGG_L3	KEGG_L4	MAG_id	taxonomy	Kingdom	Pyhlum	Class	Order	Family	Genus	Species	isMeasurableCore	core_to_RFI	corr_to_RFI_pvalue	efficiency_group
ENA|CACVMM010000001|CACVMM010000001.1_50	Metabolism|Organismal Systems	Carbohydrate metabolism|Endocrine system	00500 Starch and sucrose metabolism|04910 Insulin signaling pathway	K00688	RUG10043	k__Bacteria; p__Actinomycetota; c__; o__; f__; g__; s__	k__Bacteria	p__Actinomycetota	c__	o__	f__	g__	s__	no	NA	NA	NA
ENA|CACVMM010000001|CACVMM010000001.1_95	Metabolism|Organismal Systems	Carbohydrate metabolism|Digestive system	00500 Starch and sucrose metabolism|04973 Carbohydrate digestion and absorption	K01176	RUG10043	k__Bacteria; p__Actinomycetota; c__; o__; f__; g__; s__	k__Bacteria	p__Actinomycetota	c__	o__	f__	g__	s__	no	NA	NA	NA
ENA|CACVMM010000001|CACVMM010000001.1_127	Genetic Information Processing|Human Diseases	Folding, sorting and degradation|Infectious diseases	03018 RNA degradation|05152 Tuberculosis	K04043	RUG10043	k__Bacteria; p__Actinomycetota; c__; o__; f__; g__; s__	k__Bacteria	p__Actinomycetota	c__	o__	f__	g__	s__	no	NA	NA	NA
ENA|CACVMM010000002|CACVMM010000002.1_9				K03530	RUG10043	k__Bacteria; p__Actinomycetota; c__; o__; f__; g__; s__	k__Bacteria	p__Actinomycetota	c__	o__	f__	g__	s__	no	NA	NA	NA
ENA|CACVMM010000002|CACVMM010000002.1_107	Metabolism|Genetic Information Processing|Environmental Information Processing	Overview|Carbohydrate metabolism|Energy metabolism|Folding, sorting and degradation|Signal transduction	01200 Carbon metabolism|01230 Biosynthesis of amino acids|00010 Glycolysis / Gluconeogenesis|00680 Methane metabolism|03018 RNA degradation|04066 HIF-1 signaling pathway	K01689	RUG10043	k__Bacteria; p__Actinomycetota; c__; o__; f__; g__; s__	k__Bacteria	p__Actinomycetota	c__	o__	f__	g__	s__	no	NA	NA	NA
ENA|CACVMM010000002|CACVMM010000002.1_151	Metabolism	Energy metabolism	00710 Carbon fixation in photosynthetic organisms	K01632	RUG10043	k__Bacteria; p__Actinomycetota; c__; o__; f__; g__; s__	k__Bacteria	p__Actinomycetota	c__	o__	f__	g__	s__	no	NA	NA	NA
ENA|CACVMM010000002|CACVMM010000002.1_185	Metabolism	Overview|Energy metabolism|Amino acid metabolism	01200 Carbon metabolism|01230 Biosynthesis of amino acids|00920 Sulfur metabolism|00270 Cysteine and methionine metabolism	K01738	RUG10043	k__Bacteria; p__Actinomycetota; c__; o__; f__; g__; s__	k__Bacteria	p__Actinomycetota	c__	o__	f__	g__	s__	no	NA	NA	NA
ENA|CACVMM010000002|CACVMM010000002.1_285	Metabolism	Carbohydrate metabolism	00620 Pyruvate metabolism|00640 Propanoate metabolism|00650 Butanoate metabolism	K00656	RUG10043	k__Bacteria; p__Actinomycetota; c__; o__; f__; g__; s__	k__Bacteria	p__Actinomycetota	c__	o__	f__	g__	s__	no	NA	NA	NA
ENA|CACVMM010000002|CACVMM010000002.1_309	Metabolism	Overview|Carbohydrate metabolism	01200 Carbon metabolism|01230 Biosynthesis of amino acids|00030 Pentose phosphate pathway	K00616	RUG10043	k__Bacteria; p__Actinomycetota; c__; o__; f__; g__; s__	k__Bacteria	p__Actinomycetota	c__	o__	f__	g__	s__	no	NA	NA	NA
ENA|CACVMM010000002|CACVMM010000002.1_361				K02357	RUG10043	k__Bacteria; p__Actinomycetota; c__; o__; f__; g__; s__	k__Bacteria	p__Actinomycetota	c__	o__	f__	g__	s__	no	NA	NA	NA
ENA|CACVMM010000002|CACVMM010000002.1_362	Genetic Information Processing	Translation	03010 Ribosome	K02967	RUG10043	k__Bacteria; p__Actinomycetota; c__; o__; f__; g__; s__	k__Bacteria	p__Actinomycetota	c__	o__	f__	g__	s__	yes	0.298586	0.345828	Inefficient
ENA|CACVMM010000003|CACVMM010000003.1_64	Metabolism|Environmental Information Processing	Overview|Carbohydrate metabolism|Signal transduction	01200 Carbon metabolism|00620 Pyruvate metabolism|02020 Two-component system	K00027	RUG10043	k__Bacteria; p__Actinomycetota; c__; o__; f__; g__; s__	k__Bacteria	p__Actinomycetota	c__	o__	f__	g__	s__	no	NA	NA	NA
ENA|CACVMM010000003|CACVMM010000003.1_139	Organismal Systems	Environmental adaptation	04626 Plant-pathogen interaction	K02358	RUG10043	k__Bacteria; p__Actinomycetota; c__; o__; f__; g__; s__	k__Bacteria	p__Actinomycetota	c__	o__	f__	g__	s__	no	NA	NA	NA
ENA|CACVMM010000003|CACVMM010000003.1_141	Genetic Information Processing	Translation	03010 Ribosome	K02992	RUG10043	k__Bacteria; p__Actinomycetota; c__; o__; f__; g__; s__	k__Bacteria	p__Actinomycetota	c__	o__	f__	g__	s__	no	NA	NA	NA
ENA|CACVMM010000003|CACVMM010000003.1_219	Genetic Information Processing	Translation	03010 Ribosome	K02864	RUG10043	k__Bacteria; p__Actinomycetota; c__; o__; f__; g__; s__	k__Bacteria	p__Actinomycetota	c__	o__	f__	g__	s__	no	NA	NA	NA
ENA|CACVMM010000003|CACVMM010000003.1_230	Metabolism|Genetic Information Processing	Nucleotide metabolism|Folding, sorting and degradation	00230 Purine metabolism|00240 Pyrimidine metabolism|03018 RNA degradation	K00962	RUG10043	k__Bacteria; p__Actinomycetota; c__; o__; f__; g__; s__	k__Bacteria	p__Actinomycetota	c__	o__	f__	g__	s__	no	NA	NA	NA
ENA|CACVMM010000003|CACVMM010000003.1_238	Genetic Information Processing	Translation	03010 Ribosome	K02884	RUG10043	k__Bacteria; p__Actinomycetota; c__; o__; f__; g__; s__	k__Bacteria	p__Actinomycetota	c__	o__	f__	g__	s__	yes	0.0634496	0.84469	Inefficient
ENA|CACVMM010000003|CACVMM010000003.1_248	Metabolism	Carbohydrate metabolism|Amino acid metabolism	00010 Glycolysis / Gluconeogenesis|00620 Pyruvate metabolism|00640 Propanoate metabolism|00270 Cysteine and methionine metabolism	K00016	RUG10043	k__Bacteria; p__Actinomycetota; c__; o__; f__; g__; s__	k__Bacteria	p__Actinomycetota	c__	o__	f__	g__	s__	no	NA	NA	NA
ENA|CACVMM010000004|CACVMM010000004.1_21	Genetic Information Processing	Translation	03010 Ribosome	K02959	RUG10043	k__Bacteria; p__Actinomycetota; c__; o__; f__; g__; s__	k__Bacteria	p__Actinomycetota	c__	o__	f__	g__	s__	no	NA	NA	NA
ENA|CACVMM010000004|CACVMM010000004.1_75	Metabolism	Energy metabolism	00190 Oxidative phosphorylation|00195 Photosynthesis	K02112	RUG10043	k__Bacteria; p__Actinomycetota; c__; o__; f__; g__; s__	k__Bacteria	p__Actinomycetota	c__	o__	f__	g__	s__	no	NA	NA	NA
ENA|CACVMM010000004|CACVMM010000004.1_82				K07567	RUG10043	k__Bacteria; p__Actinomycetota; c__; o__; f__; g__; s__	k__Bacteria	p__Actinomycetota	c__	o__	f__	g__	s__	no	NA	NA	NA
ENA|CACVMM010000004|CACVMM010000004.1_147	Metabolism|Genetic Information Processing	Nucleotide metabolism|Transcription	00230 Purine metabolism|00240 Pyrimidine metabolism|03020 RNA polymerase	K03043	RUG10043	k__Bacteria; p__Actinomycetota; c__; o__; f__; g__; s__	k__Bacteria	p__Actinomycetota	c__	o__	f__	g__	s__	no	NA	NA	NA
ENA|CACVMM010000004|CACVMM010000004.1_148	Metabolism|Genetic Information Processing	Nucleotide metabolism|Transcription	00230 Purine metabolism|00240 Pyrimidine metabolism|03020 RNA polymerase	K03046	RUG10043	k__Bacteria; p__Actinomycetota; c__; o__; f__; g__; s__	k__Bacteria	p__Actinomycetota	c__	o__	f__	g__	s__	yes	-0.0213557	0.947477	Efficient
ENA|CACVMM010000005|CACVMM010000005.1_27	Genetic Information Processing	Translation	03010 Ribosome	K02931	RUG10043	k__Bacteria; p__Actinomycetota; c__; o__; f__; g__; s__	k__Bacteria	p__Actinomycetota	c__	o__	f__	g__	s__	no	NA	NA	NA
ENA|CACVMM010000005|CACVMM010000005.1_33	Genetic Information Processing	Translation	03010 Ribosome	K02982	RUG10043	k__Bacteria; p__Actinomycetota; c__; o__; f__; g__; s__	k__Bacteria	p__Actinomycetota	c__	o__	f__	g__	s__	no	NA	NA	NA
ENA|CACVMM010000005|CACVMM010000005.1_53	Environmental Information Processing	Membrane transport	02010 ABC transporters	K15770	RUG10043	k__Bacteria; p__Actinomycetota; c__; o__; f__; g__; s__	k__Bacteria	p__Actinomycetota	c__	o__	f__	g__	s__	no	NA	NA	NA
ENA|CACVMM010000007|CACVMM010000007.1_3	Metabolism	Overview|Carbohydrate metabolism	01200 Carbon metabolism|00010 Glycolysis / Gluconeogenesis|00030 Pentose phosphate pathway|00500 Starch and sucrose metabolism|00520 Amino sugar and nucleotide sugar metabolism	K01810	RUG10043	k__Bacteria; p__Actinomycetota; c__; o__; f__; g__; s__	k__Bacteria	p__Actinomycetota	c__	o__	f__	g__	s__	no	NA	NA	NA
ENA|CACVMM010000010|CACVMM010000010.1_3	Metabolism	Overview|Carbohydrate metabolism|Energy metabolism|Amino acid metabolism	01200 Carbon metabolism|01230 Biosynthesis of amino acids|00010 Glycolysis / Gluconeogenesis|00680 Methane metabolism|00260 Glycine, serine and threonine metabolism	K01834	RUG10043	k__Bacteria; p__Actinomycetota; c__; o__; f__; g__; s__	k__Bacteria	p__Actinomycetota	c__	o__	f__	g__	s__	no	NA	NA	NA
ENA|CACVPK010000002|CACVPK010000002.1_9	Genetic Information Processing|Human Diseases	Folding, sorting and degradation|Infectious diseases	03018 RNA degradation|05152 Tuberculosis	K04043	RUG10117	k__Bacteria; p__Firmicutes; c__Bacilli; o__Lactobacillales; f__Streptococcaceae; g__Streptococcus; s__	k__Bacteria	p__Firmicutes	c__Bacilli	o__Lactobacillales	f__Streptococcaceae	g__Streptococcus	s__	no	NA	NA	NA
ENA|CACVPK010000005|CACVPK010000005.1_22	Metabolism	Nucleotide metabolism|Xenobiotics biodegradation and metabolism	00230 Purine metabolism|00983 Drug metabolism - other enzymes	K00088	RUG10117	k__Bacteria; p__Firmicutes; c__Bacilli; o__Lactobacillales; f__Streptococcaceae; g__Streptococcus; s__	k__Bacteria	p__Firmicutes	c__Bacilli	o__Lactobacillales	f__Streptococcaceae	g__Streptococcus	s__	no	NA	NA	NA
ENA|CACVPK010000006|CACVPK010000006.1_12	Organismal Systems	Environmental adaptation	04626 Plant-pathogen interaction	K02358	RUG10117	k__Bacteria; p__Firmicutes; c__Bacilli; o__Lactobacillales; f__Streptococcaceae; g__Streptococcus; s__	k__Bacteria	p__Firmicutes	c__Bacilli	o__Lactobacillales	f__Streptococcaceae	g__Streptococcus	s__	no	NA	NA	NA
ENA|CACVPK010000007|CACVPK010000007.1_7	Metabolism|Genetic Information Processing	Nucleotide metabolism|Transcription	00230 Purine metabolism|00240 Pyrimidine metabolism|03020 RNA polymerase	K03043	RUG10117	k__Bacteria; p__Firmicutes; c__Bacilli; o__Lactobacillales; f__Streptococcaceae; g__Streptococcus; s__	k__Bacteria	p__Firmicutes	c__Bacilli	o__Lactobacillales	f__Streptococcaceae	g__Streptococcus	s__	no	NA	NA	NA
ENA|CACVPK010000007|CACVPK010000007.1_8	Metabolism|Genetic Information Processing	Nucleotide metabolism|Transcription	00230 Purine metabolism|00240 Pyrimidine metabolism|03020 RNA polymerase	K03046	RUG10117	k__Bacteria; p__Firmicutes; c__Bacilli; o__Lactobacillales; f__Streptococcaceae; g__Streptococcus; s__	k__Bacteria	p__Firmicutes	c__Bacilli	o__Lactobacillales	f__Streptococcaceae	g__Streptococcus	s__	no	NA	NA	NA
ENA|CACVPK010000008|CACVPK010000008.1_19	Genetic Information Processing	Translation	03010 Ribosome	K02881	RUG10117	k__Bacteria; p__Firmicutes; c__Bacilli; o__Lactobacillales; f__Streptococcaceae; g__Streptococcus; s__	k__Bacteria	p__Firmicutes	c__Bacilli	o__Lactobacillales	f__Streptococcaceae	g__Streptococcus	s__	no	NA	NA	NA
ENA|CACVPK010000023|CACVPK010000023.1_7	Metabolism|Environmental Information Processing|Human Diseases	Overview|Carbohydrate metabolism|Energy metabolism|Signal transduction|Neurodegenerative diseases	01200 Carbon metabolism|01230 Biosynthesis of amino acids|00010 Glycolysis / Gluconeogenesis|00710 Carbon fixation in photosynthetic organisms|04066 HIF-1 signaling pathway|05010 Alzheimer's disease	K00134	RUG10117	k__Bacteria; p__Firmicutes; c__Bacilli; o__Lactobacillales; f__Streptococcaceae; g__Streptococcus; s__	k__Bacteria	p__Firmicutes	c__Bacilli	o__Lactobacillales	f__Streptococcaceae	g__Streptococcus	s__	no	NA	NA	NA
ENA|CACVPK010000023|CACVPK010000023.1_8				K02355	RUG10117	k__Bacteria; p__Firmicutes; c__Bacilli; o__Lactobacillales; f__Streptococcaceae; g__Streptococcus; s__	k__Bacteria	p__Firmicutes	c__Bacilli	o__Lactobacillales	f__Streptococcaceae	g__Streptococcus	s__	no	NA	NA	NA
ENA|CACVPK010000028|CACVPK010000028.1_14	Genetic Information Processing	Translation	03010 Ribosome	K02864	RUG10117	k__Bacteria; p__Firmicutes; c__Bacilli; o__Lactobacillales; f__Streptococcaceae; g__Streptococcus; s__	k__Bacteria	p__Firmicutes	c__Bacilli	o__Lactobacillales	f__Streptococcaceae	g__Streptococcus	s__	no	NA	NA	NA
ENA|CACVPK010000033|CACVPK010000033.1_11	Metabolism	Energy metabolism	00190 Oxidative phosphorylation|00195 Photosynthesis	K02112	RUG10117	k__Bacteria; p__Firmicutes; c__Bacilli; o__Lactobacillales; f__Streptococcaceae; g__Streptococcus; s__	k__Bacteria	p__Firmicutes	c__Bacilli	o__Lactobacillales	f__Streptococcaceae	g__Streptococcus	s__	no	NA	NA	NA
ENA|CACVPK010000043|CACVPK010000043.1_2	Genetic Information Processing	Replication and repair	03440 Homologous recombination	K03553	RUG10117	k__Bacteria; p__Firmicutes; c__Bacilli; o__Lactobacillales; f__Streptococcaceae; g__Streptococcus; s__	k__Bacteria	p__Firmicutes	c__Bacilli	o__Lactobacillales	f__Streptococcaceae	g__Streptococcus	s__	no	NA	NA	NA
ENA|CACVPK010000056|CACVPK010000056.1_9	Metabolism	Metabolism of cofactors and vitamins	00740 Riboflavin metabolism	K00794	RUG10117	k__Bacteria; p__Firmicutes; c__Bacilli; o__Lactobacillales; f__Streptococcaceae; g__Streptococcus; s__	k__Bacteria	p__Firmicutes	c__Bacilli	o__Lactobacillales	f__Streptococcaceae	g__Streptococcus	s__	no	NA	NA	NA
ENA|CACVPK010000058|CACVPK010000058.1_8	Metabolism|Environmental Information Processing	Carbohydrate metabolism|Membrane transport	00051 Fructose and mannose metabolism|00520 Amino sugar and nucleotide sugar metabolism|02060 Phosphotransferase system (PTS)	K02794	RUG10117	k__Bacteria; p__Firmicutes; c__Bacilli; o__Lactobacillales; f__Streptococcaceae; g__Streptococcus; s__	k__Bacteria	p__Firmicutes	c__Bacilli	o__Lactobacillales	f__Streptococcaceae	g__Streptococcus	s__	no	NA	NA	NA
ENA|CACVPK010000070|CACVPK010000070.1_4	Genetic Information Processing|Human Diseases	Folding, sorting and degradation|Endocrine and metabolic diseases|Infectious diseases	03018 RNA degradation|04940 Type I diabetes mellitus|05134 Legionellosis|05152 Tuberculosis	K04077	RUG10117	k__Bacteria; p__Firmicutes; c__Bacilli; o__Lactobacillales; f__Streptococcaceae; g__Streptococcus; s__	k__Bacteria	p__Firmicutes	c__Bacilli	o__Lactobacillales	f__Streptococcaceae	g__Streptococcus	s__	no	NA	NA	NA
ENA|CACVPK010000131|CACVPK010000131.1_6	Cellular Processes	Cell growth and death	04112 Cell cycle - Caulobacter	K03544	RUG10117	k__Bacteria; p__Firmicutes; c__Bacilli; o__Lactobacillales; f__Streptococcaceae; g__Streptococcus; s__	k__Bacteria	p__Firmicutes	c__Bacilli	o__Lactobacillales	f__Streptococcaceae	g__Streptococcus	s__	no	NA	NA	NA
ENA|CACVPK010000165|CACVPK010000165.1_1	Metabolism	Energy metabolism|Amino acid metabolism	00910 Nitrogen metabolism|00250 Alanine, aspartate and glutamate metabolism|00330 Arginine and proline metabolism	K00262	RUG10117	k__Bacteria; p__Firmicutes; c__Bacilli; o__Lactobacillales; f__Streptococcaceae; g__Streptococcus; s__	k__Bacteria	p__Firmicutes	c__Bacilli	o__Lactobacillales	f__Streptococcaceae	g__Streptococcus	s__	yes	-0.261041	0.412496	Efficient
ENA|CACVPK010000171|CACVPK010000171.1_1	Metabolism	Overview|Energy metabolism|Metabolism of cofactors and vitamins	01200 Carbon metabolism|00720 Carbon fixation pathways in prokaryotes|00670 One carbon pool by folate	K01938	RUG10117	k__Bacteria; p__Firmicutes; c__Bacilli; o__Lactobacillales; f__Streptococcaceae; g__Streptococcus; s__	k__Bacteria	p__Firmicutes	c__Bacilli	o__Lactobacillales	f__Streptococcaceae	g__Streptococcus	s__	no	NA	NA	NA
ENA|CACVPK010000173|CACVPK010000173.1_1				K02621	RUG10117	k__Bacteria; p__Firmicutes; c__Bacilli; o__Lactobacillales; f__Streptococcaceae; g__Streptococcus; s__	k__Bacteria	p__Firmicutes	c__Bacilli	o__Lactobacillales	f__Streptococcaceae	g__Streptococcus	s__	no	NA	NA	NA
ENA|CACVPK010000209|CACVPK010000209.1_3	Genetic Information Processing	Translation	03010 Ribosome	K02986	RUG10117	k__Bacteria; p__Firmicutes; c__Bacilli; o__Lactobacillales; f__Streptococcaceae; g__Streptococcus; s__	k__Bacteria	p__Firmicutes	c__Bacilli	o__Lactobacillales	f__Streptococcaceae	g__Streptococcus	s__	no	NA	NA	NA
ENA|CACVPK010000211|CACVPK010000211.1_4	Metabolism|Genetic Information Processing|Environmental Information Processing	Overview|Carbohydrate metabolism|Energy metabolism|Folding, sorting and degradation|Signal transduction	01200 Carbon metabolism|01230 Biosynthesis of amino acids|00010 Glycolysis / Gluconeogenesis|00680 Methane metabolism|03018 RNA degradation|04066 HIF-1 signaling pathway	K01689	RUG10117	k__Bacteria; p__Firmicutes; c__Bacilli; o__Lactobacillales; f__Streptococcaceae; g__Streptococcus; s__	k__Bacteria	p__Firmicutes	c__Bacilli	o__Lactobacillales	f__Streptococcaceae	g__Streptococcus	s__	no	NA	NA	NA
ENA|CACVPK010000215|CACVPK010000215.1_4	Metabolism	Carbohydrate metabolism	00052 Galactose metabolism	K01220	RUG10117	k__Bacteria; p__Firmicutes; c__Bacilli; o__Lactobacillales; f__Streptococcaceae; g__Streptococcus; s__	k__Bacteria	p__Firmicutes	c__Bacilli	o__Lactobacillales	f__Streptococcaceae	g__Streptococcus	s__	yes	-0.300699	0.342483	Efficient
ENA|CACWPT010000001|CACWPT010000001.1_75	Metabolism	Overview|Energy metabolism	01200 Carbon metabolism|00720 Carbon fixation pathways in prokaryotes	K03737	RUG10800	k__Bacteria; p__Fusobacteria; c__Fusobacteria; o__Fusobacteriales; f__Fusobacteriaceae; g__Fusobacterium; s__	k__Bacteria	p__Fusobacteria	c__Fusobacteria	o__Fusobacteriales	f__Fusobacteriaceae	g__Fusobacterium	s__	no	NA	NA	NA
ENA|CACWPT010000002|CACWPT010000002.1_18	Genetic Information Processing|Human Diseases	Folding, sorting and degradation|Infectious diseases	03018 RNA degradation|05152 Tuberculosis	K04043	RUG10800	k__Bacteria; p__Fusobacteria; c__Fusobacteria; o__Fusobacteriales; f__Fusobacteriaceae; g__Fusobacterium; s__	k__Bacteria	p__Fusobacteria	c__Fusobacteria	o__Fusobacteriales	f__Fusobacteriaceae	g__Fusobacterium	s__	no	NA	NA	NA
ENA|CACWPT010000003|CACWPT010000003.1_36	Genetic Information Processing	Translation	00970 Aminoacyl-tRNA biosynthesis	K01876	RUG10800	k__Bacteria; p__Fusobacteria; c__Fusobacteria; o__Fusobacteriales; f__Fusobacteriaceae; g__Fusobacterium; s__	k__Bacteria	p__Fusobacteria	c__Fusobacteria	o__Fusobacteriales	f__Fusobacteriaceae	g__Fusobacterium	s__	no	NA	NA	NA
ENA|CACWPT010000006|CACWPT010000006.1_40	Metabolism	Overview|Carbohydrate metabolism|Energy metabolism	01200 Carbon metabolism|00620 Pyruvate metabolism|00710 Carbon fixation in photosynthetic organisms|00720 Carbon fixation pathways in prokaryotes	K01006	RUG10800	k__Bacteria; p__Fusobacteria; c__Fusobacteria; o__Fusobacteriales; f__Fusobacteriaceae; g__Fusobacterium; s__	k__Bacteria	p__Fusobacteria	c__Fusobacteria	o__Fusobacteriales	f__Fusobacteriaceae	g__Fusobacterium	s__	no	NA	NA	NA
ENA|CACWPT010000013|CACWPT010000013.1_22				K03695	RUG10800	k__Bacteria; p__Fusobacteria; c__Fusobacteria; o__Fusobacteriales; f__Fusobacteriaceae; g__Fusobacterium; s__	k__Bacteria	p__Fusobacteria	c__Fusobacteria	o__Fusobacteriales	f__Fusobacteriaceae	g__Fusobacterium	s__	no	NA	NA	NA
ENA|CACWPT010000014|CACWPT010000014.1_14	Organismal Systems	Environmental adaptation	04626 Plant-pathogen interaction	K02358	RUG10800	k__Bacteria; p__Fusobacteria; c__Fusobacteria; o__Fusobacteriales; f__Fusobacteriaceae; g__Fusobacterium; s__	k__Bacteria	p__Fusobacteria	c__Fusobacteria	o__Fusobacteriales	f__Fusobacteriaceae	g__Fusobacterium	s__	no	NA	NA	NA
ENA|CACWPT010000031|CACWPT010000031.1_35	Metabolism	Overview|Amino acid metabolism|Metabolism of cofactors and vitamins	01210 2-Oxocarboxylic acid metabolism|01230 Biosynthesis of amino acids|00280 Valine, leucine and isoleucine degradation|00290 Valine, leucine and isoleucine biosynthesis|00770 Pantothenate and CoA biosynthesis	K00826	RUG10800	k__Bacteria; p__Fusobacteria; c__Fusobacteria; o__Fusobacteriales; f__Fusobacteriaceae; g__Fusobacterium; s__	k__Bacteria	p__Fusobacteria	c__Fusobacteria	o__Fusobacteriales	f__Fusobacteriaceae	g__Fusobacterium	s__	no	NA	NA	NA
ENA|CACWPT010000037|CACWPT010000037.1_11	Metabolism|Environmental Information Processing|Human Diseases	Overview|Carbohydrate metabolism|Energy metabolism|Signal transduction|Neurodegenerative diseases	01200 Carbon metabolism|01230 Biosynthesis of amino acids|00010 Glycolysis / Gluconeogenesis|00710 Carbon fixation in photosynthetic organisms|04066 HIF-1 signaling pathway|05010 Alzheimer's disease	K00134	RUG10800	k__Bacteria; p__Fusobacteria; c__Fusobacteria; o__Fusobacteriales; f__Fusobacteriaceae; g__Fusobacterium; s__	k__Bacteria	p__Fusobacteria	c__Fusobacteria	o__Fusobacteriales	f__Fusobacteriaceae	g__Fusobacterium	s__	no	NA	NA	NA
ENA|CACWPT010000054|CACWPT010000054.1_1				K01181	RUG10800	k__Bacteria; p__Fusobacteria; c__Fusobacteria; o__Fusobacteriales; f__Fusobacteriaceae; g__Fusobacterium; s__	k__Bacteria	p__Fusobacteria	c__Fusobacteria	o__Fusobacteriales	f__Fusobacteriaceae	g__Fusobacterium	s__	no	NA	NA	NA
ENA|CACWPT010000056|CACWPT010000056.1_5				K03696	RUG10800	k__Bacteria; p__Fusobacteria; c__Fusobacteria; o__Fusobacteriales; f__Fusobacteriaceae; g__Fusobacterium; s__	k__Bacteria	p__Fusobacteria	c__Fusobacteria	o__Fusobacteriales	f__Fusobacteriaceae	g__Fusobacterium	s__	no	NA	NA	NA
ENA|CACWPT010000070|CACWPT010000070.1_11	Cellular Processes	Cell growth and death	04112 Cell cycle - Caulobacter	K03544	RUG10800	k__Bacteria; p__Fusobacteria; c__Fusobacteria; o__Fusobacteriales; f__Fusobacteriaceae; g__Fusobacterium; s__	k__Bacteria	p__Fusobacteria	c__Fusobacteria	o__Fusobacteriales	f__Fusobacteriaceae	g__Fusobacterium	s__	no	NA	NA	NA
ENA|CACWPT010000077|CACWPT010000077.1_14	Metabolism	Overview|Carbohydrate metabolism|Energy metabolism|Metabolism of terpenoids and polyketides	01200 Carbon metabolism|01230 Biosynthesis of amino acids|00030 Pentose phosphate pathway|00710 Carbon fixation in photosynthetic organisms|01051 Biosynthesis of ansamycins	K00615	RUG10800	k__Bacteria; p__Fusobacteria; c__Fusobacteria; o__Fusobacteriales; f__Fusobacteriaceae; g__Fusobacterium; s__	k__Bacteria	p__Fusobacteria	c__Fusobacteria	o__Fusobacteriales	f__Fusobacteriaceae	g__Fusobacterium	s__	no	NA	NA	NA
ENA|CACWPT010000091|CACWPT010000091.1_2	Genetic Information Processing|Human Diseases	Folding, sorting and degradation|Endocrine and metabolic diseases|Infectious diseases	03018 RNA degradation|04940 Type I diabetes mellitus|05134 Legionellosis|05152 Tuberculosis	K04077	RUG10800	k__Bacteria; p__Fusobacteria; c__Fusobacteria; o__Fusobacteriales; f__Fusobacteriaceae; g__Fusobacterium; s__	k__Bacteria	p__Fusobacteria	c__Fusobacteria	o__Fusobacteriales	f__Fusobacteriaceae	g__Fusobacterium	s__	no	NA	NA	NA
ENA|CACXMU010000001|CACXMU010000001.1_9	Genetic Information Processing|Human Diseases	Folding, sorting and degradation|Endocrine and metabolic diseases|Infectious diseases	03018 RNA degradation|04940 Type I diabetes mellitus|05134 Legionellosis|05152 Tuberculosis	K04077	RUG11405	k__Bacteria; p__Proteobacteria; c__Betaproteobacteria; o__Burkholderiales; f__Sutterellaceae; g__; s__	k__Bacteria	p__Proteobacteria	c__Betaproteobacteria	o__Burkholderiales	f__Sutterellaceae	g__	s__	no	NA	NA	NA
ENA|CACXMU010000010|CACXMU010000010.1_15	Metabolism	Overview|Amino acid metabolism	01230 Biosynthesis of amino acids|00300 Lysine biosynthesis	K03340	RUG11405	k__Bacteria; p__Proteobacteria; c__Betaproteobacteria; o__Burkholderiales; f__Sutterellaceae; g__; s__	k__Bacteria	p__Proteobacteria	c__Betaproteobacteria	o__Burkholderiales	f__Sutterellaceae	g__	s__	no	NA	NA	NA
ENA|CACXMU010000011|CACXMU010000011.1_19				K03667	RUG11405	k__Bacteria; p__Proteobacteria; c__Betaproteobacteria; o__Burkholderiales; f__Sutterellaceae; g__; s__	k__Bacteria	p__Proteobacteria	c__Betaproteobacteria	o__Burkholderiales	f__Sutterellaceae	g__	s__	no	NA	NA	NA
ENA|CACXMU010000044|CACXMU010000044.1_2	Metabolism|Genetic Information Processing	Nucleotide metabolism|Transcription	00230 Purine metabolism|00240 Pyrimidine metabolism|03020 RNA polymerase	K03046	RUG11405	k__Bacteria; p__Proteobacteria; c__Betaproteobacteria; o__Burkholderiales; f__Sutterellaceae; g__; s__	k__Bacteria	p__Proteobacteria	c__Betaproteobacteria	o__Burkholderiales	f__Sutterellaceae	g__	s__	no	NA	NA	NA
ENA|CACXMU010000046|CACXMU010000046.1_7	Metabolism	Overview|Amino acid metabolism	01230 Biosynthesis of amino acids|00260 Glycine, serine and threonine metabolism|00400 Phenylalanine, tyrosine and tryptophan biosynthesis	K01696	RUG11405	k__Bacteria; p__Proteobacteria; c__Betaproteobacteria; o__Burkholderiales; f__Sutterellaceae; g__; s__	k__Bacteria	p__Proteobacteria	c__Betaproteobacteria	o__Burkholderiales	f__Sutterellaceae	g__	s__	no	NA	NA	NA
ENA|CACXMU010000115|CACXMU010000115.1_7				K03667	RUG11405	k__Bacteria; p__Proteobacteria; c__Betaproteobacteria; o__Burkholderiales; f__Sutterellaceae; g__; s__	k__Bacteria	p__Proteobacteria	c__Betaproteobacteria	o__Burkholderiales	f__Sutterellaceae	g__	s__	no	NA	NA	NA
ENA|CACXMU010000168|CACXMU010000168.1_2				K12071	RUG11405	k__Bacteria; p__Proteobacteria; c__Betaproteobacteria; o__Burkholderiales; f__Sutterellaceae; g__; s__	k__Bacteria	p__Proteobacteria	c__Betaproteobacteria	o__Burkholderiales	f__Sutterellaceae	g__	s__	no	NA	NA	NA
ENA|CACXMU010000232|CACXMU010000232.1_1	Metabolism	Amino acid metabolism	00270 Cysteine and methionine metabolism	K01251	RUG11405	k__Bacteria; p__Proteobacteria; c__Betaproteobacteria; o__Burkholderiales; f__Sutterellaceae; g__; s__	k__Bacteria	p__Proteobacteria	c__Betaproteobacteria	o__Burkholderiales	f__Sutterellaceae	g__	s__	no	NA	NA	NA
ENA|CACXMU010000240|CACXMU010000240.1_2	Metabolism	Energy metabolism|Amino acid metabolism	00910 Nitrogen metabolism|00250 Alanine, aspartate and glutamate metabolism|00330 Arginine and proline metabolism	K00262	RUG11405	k__Bacteria; p__Proteobacteria; c__Betaproteobacteria; o__Burkholderiales; f__Sutterellaceae; g__; s__	k__Bacteria	p__Proteobacteria	c__Betaproteobacteria	o__Burkholderiales	f__Sutterellaceae	g__	s__	yes	-0.545455	0.0706789	Efficient
ENA|CACYBG010000009|CACYBG010000009.1_4	Metabolism|Organismal Systems	Carbohydrate metabolism|Endocrine system	00052 Galactose metabolism|00520 Amino sugar and nucleotide sugar metabolism|04917 Prolactin signaling pathway	K00965	RUG11787	k__Bacteria; p__Spirochaetes; c__Spirochaetes; o__Spirochaetales; f__Spirochaetaceae; g__; s__	k__Bacteria	p__Spirochaetes	c__Spirochaetes	o__Spirochaetales	f__Spirochaetaceae	g__	s__	no	NA	NA	NA
ENA|CACYBG010000033|CACYBG010000033.1_1	Environmental Information Processing	Membrane transport	02010 ABC transporters	K10117	RUG11787	k__Bacteria; p__Spirochaetes; c__Spirochaetes; o__Spirochaetales; f__Spirochaetaceae; g__; s__	k__Bacteria	p__Spirochaetes	c__Spirochaetes	o__Spirochaetales	f__Spirochaetaceae	g__	s__	no	NA	NA	NA
ENA|CACYBG010000093|CACYBG010000093.1_4	Metabolism|Organismal Systems	Carbohydrate metabolism|Endocrine system	00500 Starch and sucrose metabolism|04910 Insulin signaling pathway	K00688	RUG11787	k__Bacteria; p__Spirochaetes; c__Spirochaetes; o__Spirochaetales; f__Spirochaetaceae; g__; s__	k__Bacteria	p__Spirochaetes	c__Spirochaetes	o__Spirochaetales	f__Spirochaetaceae	g__	s__	no	NA	NA	NA
ENA|CACYBG010000139|CACYBG010000139.1_7	Environmental Information Processing|Cellular Processes	Membrane transport|Cell motility	02010 ABC transporters|02030 Bacterial chemotaxis	K10540	RUG11787	k__Bacteria; p__Spirochaetes; c__Spirochaetes; o__Spirochaetales; f__Spirochaetaceae; g__; s__	k__Bacteria	p__Spirochaetes	c__Spirochaetes	o__Spirochaetales	f__Spirochaetaceae	g__	s__	no	NA	NA	NA
ENA|CACYBG010000178|CACYBG010000178.1_5				K06915	RUG11787	k__Bacteria; p__Spirochaetes; c__Spirochaetes; o__Spirochaetales; f__Spirochaetaceae; g__; s__	k__Bacteria	p__Spirochaetes	c__Spirochaetes	o__Spirochaetales	f__Spirochaetaceae	g__	s__	no	NA	NA	NA
ENA|CACYBG010000279|CACYBG010000279.1_2				K01989	RUG11787	k__Bacteria; p__Spirochaetes; c__Spirochaetes; o__Spirochaetales; f__Spirochaetaceae; g__; s__	k__Bacteria	p__Spirochaetes	c__Spirochaetes	o__Spirochaetales	f__Spirochaetaceae	g__	s__	no	NA	NA	NA
ENA|CACYBG010000287|CACYBG010000287.1_4				K03571	RUG11787	k__Bacteria; p__Spirochaetes; c__Spirochaetes; o__Spirochaetales; f__Spirochaetaceae; g__; s__	k__Bacteria	p__Spirochaetes	c__Spirochaetes	o__Spirochaetales	f__Spirochaetaceae	g__	s__	no	NA	NA	NA
ENA|CACYBG010000323|CACYBG010000323.1_1	Metabolism	Energy metabolism|Xenobiotics biodegradation and metabolism	00910 Nitrogen metabolism|00625 Chloroalkane and chloroalkene degradation	K02588	RUG11787	k__Bacteria; p__Spirochaetes; c__Spirochaetes; o__Spirochaetales; f__Spirochaetaceae; g__; s__	k__Bacteria	p__Spirochaetes	c__Spirochaetes	o__Spirochaetales	f__Spirochaetaceae	g__	s__	no	NA	NA	NA
ENA|CACYBG010000336|CACYBG010000336.1_9				K03695	RUG11787	k__Bacteria; p__Spirochaetes; c__Spirochaetes; o__Spirochaetales; f__Spirochaetaceae; g__; s__	k__Bacteria	p__Spirochaetes	c__Spirochaetes	o__Spirochaetales	f__Spirochaetaceae	g__	s__	no	NA	NA	NA
ENA|CACYYO010000001|CACYYO010000001.1_9	Genetic Information Processing	Replication and repair	03440 Homologous recombination	K03553	RUG12396	k__Bacteria; p__Proteobacteria; c__Alphaproteobacteria; o__Rhodospirillales; f__; g__; s__	k__Bacteria	p__Proteobacteria	c__Alphaproteobacteria	o__Rhodospirillales	f__	g__	s__	no	NA	NA	NA
ENA|CACYYO010000003|CACYYO010000003.1_19	Genetic Information Processing	Translation	03010 Ribosome	K02874	RUG12396	k__Bacteria; p__Proteobacteria; c__Alphaproteobacteria; o__Rhodospirillales; f__; g__; s__	k__Bacteria	p__Proteobacteria	c__Alphaproteobacteria	o__Rhodospirillales	f__	g__	s__	no	NA	NA	NA
ENA|CACYYO010000008|CACYYO010000008.1_43	Genetic Information Processing|Human Diseases	Folding, sorting and degradation|Endocrine and metabolic diseases|Infectious diseases	03018 RNA degradation|04940 Type I diabetes mellitus|05134 Legionellosis|05152 Tuberculosis	K04077	RUG12396	k__Bacteria; p__Proteobacteria; c__Alphaproteobacteria; o__Rhodospirillales; f__; g__; s__	k__Bacteria	p__Proteobacteria	c__Alphaproteobacteria	o__Rhodospirillales	f__	g__	s__	no	NA	NA	NA
ENA|CACYYO010000009|CACYYO010000009.1_55	Metabolism	Overview|Carbohydrate metabolism|Energy metabolism	01200 Carbon metabolism|00620 Pyruvate metabolism|00710 Carbon fixation in photosynthetic organisms|00720 Carbon fixation pathways in prokaryotes	K01006	RUG12396	k__Bacteria; p__Proteobacteria; c__Alphaproteobacteria; o__Rhodospirillales; f__; g__; s__	k__Bacteria	p__Proteobacteria	c__Alphaproteobacteria	o__Rhodospirillales	f__	g__	s__	no	NA	NA	NA
ENA|CACYYO010000010|CACYYO010000010.1_4	Metabolism|Genetic Information Processing|Environmental Information Processing	Overview|Carbohydrate metabolism|Energy metabolism|Folding, sorting and degradation|Signal transduction	01200 Carbon metabolism|01230 Biosynthesis of amino acids|00010 Glycolysis / Gluconeogenesis|00680 Methane metabolism|03018 RNA degradation|04066 HIF-1 signaling pathway	K01689	RUG12396	k__Bacteria; p__Proteobacteria; c__Alphaproteobacteria; o__Rhodospirillales; f__; g__; s__	k__Bacteria	p__Proteobacteria	c__Alphaproteobacteria	o__Rhodospirillales	f__	g__	s__	yes	0.265734	0.403977	Inefficient
ENA|CACYYO010000013|CACYYO010000013.1_7	Metabolism	Overview|Carbohydrate metabolism|Lipid metabolism|Amino acid metabolism|Xenobiotics biodegradation and metabolism	01220 Degradation of aromatic compounds|00010 Glycolysis / Gluconeogenesis|00620 Pyruvate metabolism|00650 Butanoate metabolism|00071 Fatty acid degradation|00350 Tyrosine metabolism|00362 Benzoate degradation|00625 Chloroalkane and chloroalkene degradation|00622 Xylene degradation|00621 Dioxin degradation|00626 Naphthalene degradation	K04072	RUG12396	k__Bacteria; p__Proteobacteria; c__Alphaproteobacteria; o__Rhodospirillales; f__; g__; s__	k__Bacteria	p__Proteobacteria	c__Alphaproteobacteria	o__Rhodospirillales	f__	g__	s__	no	NA	NA	NA
ENA|CACYYO010000026|CACYYO010000026.1_7	Metabolism	Energy metabolism	00190 Oxidative phosphorylation|00195 Photosynthesis	K02112	RUG12396	k__Bacteria; p__Proteobacteria; c__Alphaproteobacteria; o__Rhodospirillales; f__; g__; s__	k__Bacteria	p__Proteobacteria	c__Alphaproteobacteria	o__Rhodospirillales	f__	g__	s__	no	NA	NA	NA
ENA|CACZLO010000001|CACZLO010000001.1_22	Metabolism	Energy metabolism|Xenobiotics biodegradation and metabolism	00920 Sulfur metabolism|00633 Nitrotoluene degradation	K11181	RUG12731	k__Bacteria; p__Proteobacteria; c__Deltaproteobacteria; o__Desulfovibrionales; f__Desulfovibrionaceae; g__Desulfovibrio; s__	k__Bacteria	p__Proteobacteria	c__Deltaproteobacteria	o__Desulfovibrionales	f__Desulfovibrionaceae	g__Desulfovibrio	s__	no	NA	NA	NA
ENA|CACZLO010000001|CACZLO010000001.1_23	Metabolism	Energy metabolism|Xenobiotics biodegradation and metabolism	00920 Sulfur metabolism|00633 Nitrotoluene degradation	K11180	RUG12731	k__Bacteria; p__Proteobacteria; c__Deltaproteobacteria; o__Desulfovibrionales; f__Desulfovibrionaceae; g__Desulfovibrio; s__	k__Bacteria	p__Proteobacteria	c__Deltaproteobacteria	o__Desulfovibrionales	f__Desulfovibrionaceae	g__Desulfovibrio	s__	yes	-0.0845091	0.793996	Efficient
ENA|CACZLO010000001|CACZLO010000001.1_32	Metabolism	Energy metabolism	00190 Oxidative phosphorylation|00195 Photosynthesis	K02114	RUG12731	k__Bacteria; p__Proteobacteria; c__Deltaproteobacteria; o__Desulfovibrionales; f__Desulfovibrionaceae; g__Desulfovibrio; s__	k__Bacteria	p__Proteobacteria	c__Deltaproteobacteria	o__Desulfovibrionales	f__Desulfovibrionaceae	g__Desulfovibrio	s__	no	NA	NA	NA
ENA|CACZLO010000001|CACZLO010000001.1_33	Metabolism	Energy metabolism	00190 Oxidative phosphorylation|00195 Photosynthesis	K02112	RUG12731	k__Bacteria; p__Proteobacteria; c__Deltaproteobacteria; o__Desulfovibrionales; f__Desulfovibrionaceae; g__Desulfovibrio; s__	k__Bacteria	p__Proteobacteria	c__Deltaproteobacteria	o__Desulfovibrionales	f__Desulfovibrionaceae	g__Desulfovibrio	s__	yes	0.636364	0.0301143	Inefficient
ENA|CACZLO010000001|CACZLO010000001.1_34	Metabolism	Energy metabolism	00190 Oxidative phosphorylation|00195 Photosynthesis	K02115	RUG12731	k__Bacteria; p__Proteobacteria; c__Deltaproteobacteria; o__Desulfovibrionales; f__Desulfovibrionaceae; g__Desulfovibrio; s__	k__Bacteria	p__Proteobacteria	c__Deltaproteobacteria	o__Desulfovibrionales	f__Desulfovibrionaceae	g__Desulfovibrio	s__	no	NA	NA	NA
ENA|CACZLO010000001|CACZLO010000001.1_35	Metabolism	Energy metabolism	00190 Oxidative phosphorylation|00195 Photosynthesis	K02111	RUG12731	k__Bacteria; p__Proteobacteria; c__Deltaproteobacteria; o__Desulfovibrionales; f__Desulfovibrionaceae; g__Desulfovibrio; s__	k__Bacteria	p__Proteobacteria	c__Deltaproteobacteria	o__Desulfovibrionales	f__Desulfovibrionaceae	g__Desulfovibrio	s__	yes	0.48951	0.109632	Inefficient
ENA|CACZLO010000001|CACZLO010000001.1_36	Metabolism	Energy metabolism	00190 Oxidative phosphorylation|00195 Photosynthesis	K02113	RUG12731	k__Bacteria; p__Proteobacteria; c__Deltaproteobacteria; o__Desulfovibrionales; f__Desulfovibrionaceae; g__Desulfovibrio; s__	k__Bacteria	p__Proteobacteria	c__Deltaproteobacteria	o__Desulfovibrionales	f__Desulfovibrionaceae	g__Desulfovibrio	s__	no	NA	NA	NA
ENA|CACZLO010000001|CACZLO010000001.1_37	Metabolism	Energy metabolism	00190 Oxidative phosphorylation|00195 Photosynthesis	K02109	RUG12731	k__Bacteria; p__Proteobacteria; c__Deltaproteobacteria; o__Desulfovibrionales; f__Desulfovibrionaceae; g__Desulfovibrio; s__	k__Bacteria	p__Proteobacteria	c__Deltaproteobacteria	o__Desulfovibrionales	f__Desulfovibrionaceae	g__Desulfovibrio	s__	no	NA	NA	NA
ENA|CACZLO010000001|CACZLO010000001.1_38	Metabolism	Energy metabolism	00190 Oxidative phosphorylation|00195 Photosynthesis	K02109	RUG12731	k__Bacteria; p__Proteobacteria; c__Deltaproteobacteria; o__Desulfovibrionales; f__Desulfovibrionaceae; g__Desulfovibrio; s__	k__Bacteria	p__Proteobacteria	c__Deltaproteobacteria	o__Desulfovibrionales	f__Desulfovibrionaceae	g__Desulfovibrio	s__	yes	-0.593441	0.0419383	Efficient
ENA|CACZLO010000001|CACZLO010000001.1_62	Metabolism	Overview|Energy metabolism	01200 Carbon metabolism|00720 Carbon fixation pathways in prokaryotes	K03737	RUG12731	k__Bacteria; p__Proteobacteria; c__Deltaproteobacteria; o__Desulfovibrionales; f__Desulfovibrionaceae; g__Desulfovibrio; s__	k__Bacteria	p__Proteobacteria	c__Deltaproteobacteria	o__Desulfovibrionales	f__Desulfovibrionaceae	g__Desulfovibrio	s__	no	NA	NA	NA
ENA|CACZLO010000001|CACZLO010000001.1_69	Genetic Information Processing|Environmental Information Processing|Organismal Systems|Human Diseases	Folding, sorting and degradation|Signal transduction|Immune system|Endocrine system|Environmental adaptation|Cancers	04141 Protein processing in endoplasmic reticulum|04151 PI3K-Akt signaling pathway|04621 NOD-like receptor signaling pathway|04612 Antigen processing and presentation|04915 Estrogen signaling pathway|04914 Progesterone-mediated oocyte maturation|04626 Plant-pathogen interaction|05200 Pathways in cancer|05215 Prostate cancer	K04079	RUG12731	k__Bacteria; p__Proteobacteria; c__Deltaproteobacteria; o__Desulfovibrionales; f__Desulfovibrionaceae; g__Desulfovibrio; s__	k__Bacteria	p__Proteobacteria	c__Deltaproteobacteria	o__Desulfovibrionales	f__Desulfovibrionaceae	g__Desulfovibrio	s__	no	NA	NA	NA
ENA|CACZLO010000001|CACZLO010000001.1_74	Genetic Information Processing	Translation	03010 Ribosome	K02950	RUG12731	k__Bacteria; p__Proteobacteria; c__Deltaproteobacteria; o__Desulfovibrionales; f__Desulfovibrionaceae; g__Desulfovibrio; s__	k__Bacteria	p__Proteobacteria	c__Deltaproteobacteria	o__Desulfovibrionales	f__Desulfovibrionaceae	g__Desulfovibrio	s__	yes	-0.0211273	0.948038	Efficient
ENA|CACZLO010000001|CACZLO010000001.1_75	Genetic Information Processing	Translation	03010 Ribosome	K02992	RUG12731	k__Bacteria; p__Proteobacteria; c__Deltaproteobacteria; o__Desulfovibrionales; f__Desulfovibrionaceae; g__Desulfovibrio; s__	k__Bacteria	p__Proteobacteria	c__Deltaproteobacteria	o__Desulfovibrionales	f__Desulfovibrionaceae	g__Desulfovibrio	s__	no	NA	NA	NA
ENA|CACZLO010000002|CACZLO010000002.1_23				K16886	RUG12731	k__Bacteria; p__Proteobacteria; c__Deltaproteobacteria; o__Desulfovibrionales; f__Desulfovibrionaceae; g__Desulfovibrio; s__	k__Bacteria	p__Proteobacteria	c__Deltaproteobacteria	o__Desulfovibrionales	f__Desulfovibrionaceae	g__Desulfovibrio	s__	no	NA	NA	NA
ENA|CACZLO010000002|CACZLO010000002.1_25	Metabolism	Energy metabolism	00920 Sulfur metabolism	K00394	RUG12731	k__Bacteria; p__Proteobacteria; c__Deltaproteobacteria; o__Desulfovibrionales; f__Desulfovibrionaceae; g__Desulfovibrio; s__	k__Bacteria	p__Proteobacteria	c__Deltaproteobacteria	o__Desulfovibrionales	f__Desulfovibrionaceae	g__Desulfovibrio	s__	yes	0.524476	0.0838846	Inefficient
ENA|CACZLO010000002|CACZLO010000002.1_26	Metabolism	Energy metabolism	00920 Sulfur metabolism	K00395	RUG12731	k__Bacteria; p__Proteobacteria; c__Deltaproteobacteria; o__Desulfovibrionales; f__Desulfovibrionaceae; g__Desulfovibrio; s__	k__Bacteria	p__Proteobacteria	c__Deltaproteobacteria	o__Desulfovibrionales	f__Desulfovibrionaceae	g__Desulfovibrio	s__	yes	0.531469	0.0793029	Inefficient
ENA|CACZLO010000009|CACZLO010000009.1_22	Metabolism	Overview|Amino acid metabolism|Metabolism of cofactors and vitamins	01210 2-Oxocarboxylic acid metabolism|01230 Biosynthesis of amino acids|00290 Valine, leucine and isoleucine biosynthesis|00770 Pantothenate and CoA biosynthesis	K00053	RUG12731	k__Bacteria; p__Proteobacteria; c__Deltaproteobacteria; o__Desulfovibrionales; f__Desulfovibrionaceae; g__Desulfovibrio; s__	k__Bacteria	p__Proteobacteria	c__Deltaproteobacteria	o__Desulfovibrionales	f__Desulfovibrionaceae	g__Desulfovibrio	s__	no	NA	NA	NA
ENA|CACZLO010000013|CACZLO010000013.1_17				K03640	RUG12731	k__Bacteria; p__Proteobacteria; c__Deltaproteobacteria; o__Desulfovibrionales; f__Desulfovibrionaceae; g__Desulfovibrio; s__	k__Bacteria	p__Proteobacteria	c__Deltaproteobacteria	o__Desulfovibrionales	f__Desulfovibrionaceae	g__Desulfovibrio	s__	yes	0.524476	0.0838846	Inefficient
ENA|CACZLO010000014|CACZLO010000014.1_12				K03286	RUG12731	k__Bacteria; p__Proteobacteria; c__Deltaproteobacteria; o__Desulfovibrionales; f__Desulfovibrionaceae; g__Desulfovibrio; s__	k__Bacteria	p__Proteobacteria	c__Deltaproteobacteria	o__Desulfovibrionales	f__Desulfovibrionaceae	g__Desulfovibrio	s__	yes	-0.551086	0.0632955	Efficient
ENA|CACZLO010000020|CACZLO010000020.1_12	Genetic Information Processing	Translation	03010 Ribosome	K02967	RUG12731	k__Bacteria; p__Proteobacteria; c__Deltaproteobacteria; o__Desulfovibrionales; f__Desulfovibrionaceae; g__Desulfovibrio; s__	k__Bacteria	p__Proteobacteria	c__Deltaproteobacteria	o__Desulfovibrionales	f__Desulfovibrionaceae	g__Desulfovibrio	s__	no	NA	NA	NA
ENA|CACZLO010000024|CACZLO010000024.1_1	Metabolism|Environmental Information Processing|Human Diseases	Overview|Carbohydrate metabolism|Energy metabolism|Signal transduction|Neurodegenerative diseases	01200 Carbon metabolism|01230 Biosynthesis of amino acids|00010 Glycolysis / Gluconeogenesis|00710 Carbon fixation in photosynthetic organisms|04066 HIF-1 signaling pathway|05010 Alzheimer's disease	K00134	RUG12731	k__Bacteria; p__Proteobacteria; c__Deltaproteobacteria; o__Desulfovibrionales; f__Desulfovibrionaceae; g__Desulfovibrio; s__	k__Bacteria	p__Proteobacteria	c__Deltaproteobacteria	o__Desulfovibrionales	f__Desulfovibrionaceae	g__Desulfovibrio	s__	no	NA	NA	NA
ENA|CACZLO010000025|CACZLO010000025.1_9	Metabolism	Lipid metabolism	00564 Glycerophospholipid metabolism	K00111	RUG12731	k__Bacteria; p__Proteobacteria; c__Deltaproteobacteria; o__Desulfovibrionales; f__Desulfovibrionaceae; g__Desulfovibrio; s__	k__Bacteria	p__Proteobacteria	c__Deltaproteobacteria	o__Desulfovibrionales	f__Desulfovibrionaceae	g__Desulfovibrio	s__	no	NA	NA	NA
ENA|CACZLO010000026|CACZLO010000026.1_9				K07469	RUG12731	k__Bacteria; p__Proteobacteria; c__Deltaproteobacteria; o__Desulfovibrionales; f__Desulfovibrionaceae; g__Desulfovibrio; s__	k__Bacteria	p__Proteobacteria	c__Deltaproteobacteria	o__Desulfovibrionales	f__Desulfovibrionaceae	g__Desulfovibrio	s__	yes	0.58042	0.0520862	Inefficient
ENA|CACZLO010000031|CACZLO010000031.1_2	Metabolism	Nucleotide metabolism|Metabolism of cofactors and vitamins	00230 Purine metabolism|00670 One carbon pool by folate	K00602	RUG12731	k__Bacteria; p__Proteobacteria; c__Deltaproteobacteria; o__Desulfovibrionales; f__Desulfovibrionaceae; g__Desulfovibrio; s__	k__Bacteria	p__Proteobacteria	c__Deltaproteobacteria	o__Desulfovibrionales	f__Desulfovibrionaceae	g__Desulfovibrio	s__	no	NA	NA	NA
ENA|CACZLO010000035|CACZLO010000035.1_5	Genetic Information Processing	Translation	03010 Ribosome	K02879	RUG12731	k__Bacteria; p__Proteobacteria; c__Deltaproteobacteria; o__Desulfovibrionales; f__Desulfovibrionaceae; g__Desulfovibrio; s__	k__Bacteria	p__Proteobacteria	c__Deltaproteobacteria	o__Desulfovibrionales	f__Desulfovibrionaceae	g__Desulfovibrio	s__	no	NA	NA	NA
ENA|CACZLO010000035|CACZLO010000035.1_13	Genetic Information Processing	Translation	03010 Ribosome	K02876	RUG12731	k__Bacteria; p__Proteobacteria; c__Deltaproteobacteria; o__Desulfovibrionales; f__Desulfovibrionaceae; g__Desulfovibrio; s__	k__Bacteria	p__Proteobacteria	c__Deltaproteobacteria	o__Desulfovibrionales	f__Desulfovibrionaceae	g__Desulfovibrio	s__	no	NA	NA	NA
ENA|CACZLO010000035|CACZLO010000035.1_15	Genetic Information Processing	Translation	03010 Ribosome	K02988	RUG12731	k__Bacteria; p__Proteobacteria; c__Deltaproteobacteria; o__Desulfovibrionales; f__Desulfovibrionaceae; g__Desulfovibrio; s__	k__Bacteria	p__Proteobacteria	c__Deltaproteobacteria	o__Desulfovibrionales	f__Desulfovibrionaceae	g__Desulfovibrio	s__	yes	0.701179	0.0110624	Inefficient
ENA|CACZLO010000036|CACZLO010000036.1_4	Genetic Information Processing	Translation	03010 Ribosome	K02939	RUG12731	k__Bacteria; p__Proteobacteria; c__Deltaproteobacteria; o__Desulfovibrionales; f__Desulfovibrionaceae; g__Desulfovibrio; s__	k__Bacteria	p__Proteobacteria	c__Deltaproteobacteria	o__Desulfovibrionales	f__Desulfovibrionaceae	g__Desulfovibrio	s__	no	NA	NA	NA
ENA|CACZLO010000044|CACZLO010000044.1_7	Metabolism	Energy metabolism|Nucleotide metabolism|Metabolism of other amino acids	00920 Sulfur metabolism|00230 Purine metabolism|00450 Selenocompound metabolism	K00958	RUG12731	k__Bacteria; p__Proteobacteria; c__Deltaproteobacteria; o__Desulfovibrionales; f__Desulfovibrionaceae; g__Desulfovibrio; s__	k__Bacteria	p__Proteobacteria	c__Deltaproteobacteria	o__Desulfovibrionales	f__Desulfovibrionaceae	g__Desulfovibrio	s__	no	NA	NA	NA
ENA|CACZLO010000045|CACZLO010000045.1_11	Metabolism	Metabolism of other amino acids	00440 Phosphonate and phosphinate metabolism	K05780	RUG12731	k__Bacteria; p__Proteobacteria; c__Deltaproteobacteria; o__Desulfovibrionales; f__Desulfovibrionaceae; g__Desulfovibrio; s__	k__Bacteria	p__Proteobacteria	c__Deltaproteobacteria	o__Desulfovibrionales	f__Desulfovibrionaceae	g__Desulfovibrio	s__	no	NA	NA	NA
ENA|CACZLO010000048|CACZLO010000048.1_1	Genetic Information Processing	Translation	03010 Ribosome	K02933	RUG12731	k__Bacteria; p__Proteobacteria; c__Deltaproteobacteria; o__Desulfovibrionales; f__Desulfovibrionaceae; g__Desulfovibrio; s__	k__Bacteria	p__Proteobacteria	c__Deltaproteobacteria	o__Desulfovibrionales	f__Desulfovibrionaceae	g__Desulfovibrio	s__	no	NA	NA	NA
ENA|CACZLO010000048|CACZLO010000048.1_2	Genetic Information Processing	Translation	03010 Ribosome	K02994	RUG12731	k__Bacteria; p__Proteobacteria; c__Deltaproteobacteria; o__Desulfovibrionales; f__Desulfovibrionaceae; g__Desulfovibrio; s__	k__Bacteria	p__Proteobacteria	c__Deltaproteobacteria	o__Desulfovibrionales	f__Desulfovibrionaceae	g__Desulfovibrio	s__	no	NA	NA	NA
ENA|CACZLO010000048|CACZLO010000048.1_6	Genetic Information Processing	Translation	03010 Ribosome	K02874	RUG12731	k__Bacteria; p__Proteobacteria; c__Deltaproteobacteria; o__Desulfovibrionales; f__Desulfovibrionaceae; g__Desulfovibrio; s__	k__Bacteria	p__Proteobacteria	c__Deltaproteobacteria	o__Desulfovibrionales	f__Desulfovibrionaceae	g__Desulfovibrio	s__	no	NA	NA	NA
ENA|CACZLO010000048|CACZLO010000048.1_10	Genetic Information Processing	Translation	03010 Ribosome	K02982	RUG12731	k__Bacteria; p__Proteobacteria; c__Deltaproteobacteria; o__Desulfovibrionales; f__Desulfovibrionaceae; g__Desulfovibrio; s__	k__Bacteria	p__Proteobacteria	c__Deltaproteobacteria	o__Desulfovibrionales	f__Desulfovibrionaceae	g__Desulfovibrio	s__	yes	-0.176061	0.584141	Efficient
ENA|CACZLO010000048|CACZLO010000048.1_11	Genetic Information Processing	Translation	03010 Ribosome	K02890	RUG12731	k__Bacteria; p__Proteobacteria; c__Deltaproteobacteria; o__Desulfovibrionales; f__Desulfovibrionaceae; g__Desulfovibrio; s__	k__Bacteria	p__Proteobacteria	c__Deltaproteobacteria	o__Desulfovibrionales	f__Desulfovibrionaceae	g__Desulfovibrio	s__	no	NA	NA	NA
ENA|CACZLO010000048|CACZLO010000048.1_15	Genetic Information Processing	Translation	03010 Ribosome	K02926	RUG12731	k__Bacteria; p__Proteobacteria; c__Deltaproteobacteria; o__Desulfovibrionales; f__Desulfovibrionaceae; g__Desulfovibrio; s__	k__Bacteria	p__Proteobacteria	c__Deltaproteobacteria	o__Desulfovibrionales	f__Desulfovibrionaceae	g__Desulfovibrio	s__	no	NA	NA	NA
ENA|CACZLO010000048|CACZLO010000048.1_17	Genetic Information Processing	Translation	03010 Ribosome	K02946	RUG12731	k__Bacteria; p__Proteobacteria; c__Deltaproteobacteria; o__Desulfovibrionales; f__Desulfovibrionaceae; g__Desulfovibrio; s__	k__Bacteria	p__Proteobacteria	c__Deltaproteobacteria	o__Desulfovibrionales	f__Desulfovibrionaceae	g__Desulfovibrio	s__	yes	0.503497	0.0987516	Inefficient
ENA|CACZLO010000060|CACZLO010000060.1_6	Organismal Systems	Environmental adaptation	04626 Plant-pathogen interaction	K02358	RUG12731	k__Bacteria; p__Proteobacteria; c__Deltaproteobacteria; o__Desulfovibrionales; f__Desulfovibrionaceae; g__Desulfovibrio; s__	k__Bacteria	p__Proteobacteria	c__Deltaproteobacteria	o__Desulfovibrionales	f__Desulfovibrionaceae	g__Desulfovibrio	s__	yes	0.503497	0.0987516	Inefficient
ENA|CACZLO010000064|CACZLO010000064.1_5	Metabolism	Overview|Amino acid metabolism|Metabolism of cofactors and vitamins	01210 2-Oxocarboxylic acid metabolism|01230 Biosynthesis of amino acids|00280 Valine, leucine and isoleucine degradation|00290 Valine, leucine and isoleucine biosynthesis|00770 Pantothenate and CoA biosynthesis	K00826	RUG12731	k__Bacteria; p__Proteobacteria; c__Deltaproteobacteria; o__Desulfovibrionales; f__Desulfovibrionaceae; g__Desulfovibrio; s__	k__Bacteria	p__Proteobacteria	c__Deltaproteobacteria	o__Desulfovibrionales	f__Desulfovibrionaceae	g__Desulfovibrio	s__	no	NA	NA	NA
ENA|CACZLO010000094|CACZLO010000094.1_6	Genetic Information Processing	Translation	03010 Ribosome	K02884	RUG12731	k__Bacteria; p__Proteobacteria; c__Deltaproteobacteria; o__Desulfovibrionales; f__Desulfovibrionaceae; g__Desulfovibrio; s__	k__Bacteria	p__Proteobacteria	c__Deltaproteobacteria	o__Desulfovibrionales	f__Desulfovibrionaceae	g__Desulfovibrio	s__	yes	-0.159525	0.620438	Efficient
ENA|CACZLO010000110|CACZLO010000110.1_2	Metabolism	Energy metabolism|Amino acid metabolism	00910 Nitrogen metabolism|00250 Alanine, aspartate and glutamate metabolism|00330 Arginine and proline metabolism	K00262	RUG12731	k__Bacteria; p__Proteobacteria; c__Deltaproteobacteria; o__Desulfovibrionales; f__Desulfovibrionaceae; g__Desulfovibrio; s__	k__Bacteria	p__Proteobacteria	c__Deltaproteobacteria	o__Desulfovibrionales	f__Desulfovibrionaceae	g__Desulfovibrio	s__	no	NA	NA	NA
ENA|CACZLO010000196|CACZLO010000196.1_2				K03086	RUG12731	k__Bacteria; p__Proteobacteria; c__Deltaproteobacteria; o__Desulfovibrionales; f__Desulfovibrionaceae; g__Desulfovibrio; s__	k__Bacteria	p__Proteobacteria	c__Deltaproteobacteria	o__Desulfovibrionales	f__Desulfovibrionaceae	g__Desulfovibrio	s__	no	NA	NA	NA
ENA|CACZLO010000215|CACZLO010000215.1_3	Metabolism	Energy metabolism	00190 Oxidative phosphorylation	K15986	RUG12731	k__Bacteria; p__Proteobacteria; c__Deltaproteobacteria; o__Desulfovibrionales; f__Desulfovibrionaceae; g__Desulfovibrio; s__	k__Bacteria	p__Proteobacteria	c__Deltaproteobacteria	o__Desulfovibrionales	f__Desulfovibrionaceae	g__Desulfovibrio	s__	no	NA	NA	NA
ENA|CACZLO010000218|CACZLO010000218.1_1	Metabolism	Overview|Amino acid metabolism|Metabolism of cofactors and vitamins	01210 2-Oxocarboxylic acid metabolism|01230 Biosynthesis of amino acids|00290 Valine, leucine and isoleucine biosynthesis|00770 Pantothenate and CoA biosynthesis	K00053	RUG12731	k__Bacteria; p__Proteobacteria; c__Deltaproteobacteria; o__Desulfovibrionales; f__Desulfovibrionaceae; g__Desulfovibrio; s__	k__Bacteria	p__Proteobacteria	c__Deltaproteobacteria	o__Desulfovibrionales	f__Desulfovibrionaceae	g__Desulfovibrio	s__	no	NA	NA	NA
ENA|CACZLO010000231|CACZLO010000231.1_2	Metabolism	Overview|Carbohydrate metabolism|Energy metabolism|Amino acid metabolism|Metabolism of other amino acids|Metabolism of cofactors and vitamins	01200 Carbon metabolism|01230 Biosynthesis of amino acids|00630 Glyoxylate and dicarboxylate metabolism|00680 Methane metabolism|00260 Glycine, serine and threonine metabolism|00460 Cyanoamino acid metabolism|00670 One carbon pool by folate	K00600	RUG12731	k__Bacteria; p__Proteobacteria; c__Deltaproteobacteria; o__Desulfovibrionales; f__Desulfovibrionaceae; g__Desulfovibrio; s__	k__Bacteria	p__Proteobacteria	c__Deltaproteobacteria	o__Desulfovibrionales	f__Desulfovibrionaceae	g__Desulfovibrio	s__	no	NA	NA	NA
ENA|CACZZY010000001|CACZZY010000001.1_18	Genetic Information Processing|Human Diseases	Folding, sorting and degradation|Endocrine and metabolic diseases|Infectious diseases	03018 RNA degradation|04940 Type I diabetes mellitus|05134 Legionellosis|05152 Tuberculosis	K04077	RUG13100	k__Bacteria; p__Actinomycetota; c__Coriobacteriia; o__Eggerthellales; f__Eggerthellaceae; g__Denitrobacterium; s__	k__Bacteria	p__Actinomycetota	c__Coriobacteriia	o__Eggerthellales	f__Eggerthellaceae	g__Denitrobacterium	s__	no	NA	NA	NA
ENA|CACZZY010000001|CACZZY010000001.1_55	Metabolism	Energy metabolism|Amino acid metabolism	00910 Nitrogen metabolism|00250 Alanine, aspartate and glutamate metabolism|00330 Arginine and proline metabolism	K00262	RUG13100	k__Bacteria; p__Actinomycetota; c__Coriobacteriia; o__Eggerthellales; f__Eggerthellaceae; g__Denitrobacterium; s__	k__Bacteria	p__Actinomycetota	c__Coriobacteriia	o__Eggerthellales	f__Eggerthellaceae	g__Denitrobacterium	s__	yes	0.142371	0.658931	Inefficient
ENA|CACZZY010000003|CACZZY010000003.1_31				K02483	RUG13100	k__Bacteria; p__Actinomycetota; c__Coriobacteriia; o__Eggerthellales; f__Eggerthellaceae; g__Denitrobacterium; s__	k__Bacteria	p__Actinomycetota	c__Coriobacteriia	o__Eggerthellales	f__Eggerthellaceae	g__Denitrobacterium	s__	yes	-0.298586	0.345828	Efficient
ENA|CACZZY010000003|CACZZY010000003.1_42	Metabolism	Overview|Energy metabolism|Metabolism of cofactors and vitamins	01200 Carbon metabolism|00720 Carbon fixation pathways in prokaryotes|00670 One carbon pool by folate	K01938	RUG13100	k__Bacteria; p__Actinomycetota; c__Coriobacteriia; o__Eggerthellales; f__Eggerthellaceae; g__Denitrobacterium; s__	k__Bacteria	p__Actinomycetota	c__Coriobacteriia	o__Eggerthellales	f__Eggerthellaceae	g__Denitrobacterium	s__	no	NA	NA	NA
ENA|CACZZY010000007|CACZZY010000007.1_17	Genetic Information Processing	Translation	03010 Ribosome	K02952	RUG13100	k__Bacteria; p__Actinomycetota; c__Coriobacteriia; o__Eggerthellales; f__Eggerthellaceae; g__Denitrobacterium; s__	k__Bacteria	p__Actinomycetota	c__Coriobacteriia	o__Eggerthellales	f__Eggerthellaceae	g__Denitrobacterium	s__	yes	0.391895	0.207702	Inefficient
ENA|CACZZY010000014|CACZZY010000014.1_1	Metabolism|Genetic Information Processing	Nucleotide metabolism|Transcription	00230 Purine metabolism|00240 Pyrimidine metabolism|03020 RNA polymerase	K03046	RUG13100	k__Bacteria; p__Actinomycetota; c__Coriobacteriia; o__Eggerthellales; f__Eggerthellaceae; g__Denitrobacterium; s__	k__Bacteria	p__Actinomycetota	c__Coriobacteriia	o__Eggerthellales	f__Eggerthellaceae	g__Denitrobacterium	s__	no	NA	NA	NA
ENA|CACZZY010000016|CACZZY010000016.1_7	Organismal Systems	Environmental adaptation	04626 Plant-pathogen interaction	K02358	RUG13100	k__Bacteria; p__Actinomycetota; c__Coriobacteriia; o__Eggerthellales; f__Eggerthellaceae; g__Denitrobacterium; s__	k__Bacteria	p__Actinomycetota	c__Coriobacteriia	o__Eggerthellales	f__Eggerthellaceae	g__Denitrobacterium	s__	yes	0.0245184	0.93971	Inefficient
ENA|CACZZY010000022|CACZZY010000022.1_10				K05520	RUG13100	k__Bacteria; p__Actinomycetota; c__Coriobacteriia; o__Eggerthellales; f__Eggerthellaceae; g__Denitrobacterium; s__	k__Bacteria	p__Actinomycetota	c__Coriobacteriia	o__Eggerthellales	f__Eggerthellaceae	g__Denitrobacterium	s__	no	NA	NA	NA
ENA|CACZZY010000036|CACZZY010000036.1_9	Metabolism|Environmental Information Processing|Organismal Systems	Overview|Carbohydrate metabolism|Energy metabolism|Amino acid metabolism|Signal transduction|Nervous system	01230 Biosynthesis of amino acids|00630 Glyoxylate and dicarboxylate metabolism|00910 Nitrogen metabolism|00250 Alanine, aspartate and glutamate metabolism|00330 Arginine and proline metabolism|02020 Two-component system|04724 Glutamatergic synapse|04727 GABAergic synapse	K01915	RUG13100	k__Bacteria; p__Actinomycetota; c__Coriobacteriia; o__Eggerthellales; f__Eggerthellaceae; g__Denitrobacterium; s__	k__Bacteria	p__Actinomycetota	c__Coriobacteriia	o__Eggerthellales	f__Eggerthellaceae	g__Denitrobacterium	s__	no	NA	NA	NA
ENA|CACZZY010000036|CACZZY010000036.1_10	Genetic Information Processing	Translation	03010 Ribosome	K02996	RUG13100	k__Bacteria; p__Actinomycetota; c__Coriobacteriia; o__Eggerthellales; f__Eggerthellaceae; g__Denitrobacterium; s__	k__Bacteria	p__Actinomycetota	c__Coriobacteriia	o__Eggerthellales	f__Eggerthellaceae	g__Denitrobacterium	s__	no	NA	NA	NA
ENA|CACZZY010000040|CACZZY010000040.1_5				K07030	RUG13100	k__Bacteria; p__Actinomycetota; c__Coriobacteriia; o__Eggerthellales; f__Eggerthellaceae; g__Denitrobacterium; s__	k__Bacteria	p__Actinomycetota	c__Coriobacteriia	o__Eggerthellales	f__Eggerthellaceae	g__Denitrobacterium	s__	no	NA	NA	NA
ENA|CACZZY010000065|CACZZY010000065.1_9	Metabolism|Genetic Information Processing	Nucleotide metabolism|Transcription	00230 Purine metabolism|00240 Pyrimidine metabolism|03020 RNA polymerase	K03043	RUG13100	k__Bacteria; p__Actinomycetota; c__Coriobacteriia; o__Eggerthellales; f__Eggerthellaceae; g__Denitrobacterium; s__	k__Bacteria	p__Actinomycetota	c__Coriobacteriia	o__Eggerthellales	f__Eggerthellaceae	g__Denitrobacterium	s__	no	NA	NA	NA
ENA|CACZZY010000069|CACZZY010000069.1_4	Metabolism	Biosynthesis of other secondary metabolites	00960 Tropane, piperidine and pyridine alkaloid biosynthesis	K13607	RUG13100	k__Bacteria; p__Actinomycetota; c__Coriobacteriia; o__Eggerthellales; f__Eggerthellaceae; g__Denitrobacterium; s__	k__Bacteria	p__Actinomycetota	c__Coriobacteriia	o__Eggerthellales	f__Eggerthellaceae	g__Denitrobacterium	s__	no	NA	NA	NA
ENA|CACZZY010000082|CACZZY010000082.1_4	Genetic Information Processing	Translation	03010 Ribosome	K02946	RUG13100	k__Bacteria; p__Actinomycetota; c__Coriobacteriia; o__Eggerthellales; f__Eggerthellaceae; g__Denitrobacterium; s__	k__Bacteria	p__Actinomycetota	c__Coriobacteriia	o__Eggerthellales	f__Eggerthellaceae	g__Denitrobacterium	s__	no	NA	NA	NA
ENA|CACZZY010000082|CACZZY010000082.1_5				K02355	RUG13100	k__Bacteria; p__Actinomycetota; c__Coriobacteriia; o__Eggerthellales; f__Eggerthellaceae; g__Denitrobacterium; s__	k__Bacteria	p__Actinomycetota	c__Coriobacteriia	o__Eggerthellales	f__Eggerthellaceae	g__Denitrobacterium	s__	yes	0.0362557	0.910933	Inefficient
ENA|CACZZY010000082|CACZZY010000082.1_6	Genetic Information Processing	Translation	03010 Ribosome	K02992	RUG13100	k__Bacteria; p__Actinomycetota; c__Coriobacteriia; o__Eggerthellales; f__Eggerthellaceae; g__Denitrobacterium; s__	k__Bacteria	p__Actinomycetota	c__Coriobacteriia	o__Eggerthellales	f__Eggerthellaceae	g__Denitrobacterium	s__	no	NA	NA	NA
ENA|CACZZY010000084|CACZZY010000084.1_2	Genetic Information Processing	Translation	03010 Ribosome	K02967	RUG13100	k__Bacteria; p__Actinomycetota; c__Coriobacteriia; o__Eggerthellales; f__Eggerthellaceae; g__Denitrobacterium; s__	k__Bacteria	p__Actinomycetota	c__Coriobacteriia	o__Eggerthellales	f__Eggerthellaceae	g__Denitrobacterium	s__	yes	-0.115702	0.720285	Efficient
ENA|CACZZY010000120|CACZZY010000120.1_2	Metabolism|Environmental Information Processing|Human Diseases	Overview|Carbohydrate metabolism|Energy metabolism|Signal transduction|Neurodegenerative diseases	01200 Carbon metabolism|01230 Biosynthesis of amino acids|00010 Glycolysis / Gluconeogenesis|00710 Carbon fixation in photosynthetic organisms|04066 HIF-1 signaling pathway|05010 Alzheimer's disease	K00134	RUG13100	k__Bacteria; p__Actinomycetota; c__Coriobacteriia; o__Eggerthellales; f__Eggerthellaceae; g__Denitrobacterium; s__	k__Bacteria	p__Actinomycetota	c__Coriobacteriia	o__Eggerthellales	f__Eggerthellaceae	g__Denitrobacterium	s__	no	NA	NA	NA
ENA|CADAEU010000001|CADAEU010000001.1_88	Metabolism	Overview|Carbohydrate metabolism|Energy metabolism	01200 Carbon metabolism|01230 Biosynthesis of amino acids|00010 Glycolysis / Gluconeogenesis|00030 Pentose phosphate pathway|00051 Fructose and mannose metabolism|00710 Carbon fixation in photosynthetic organisms|00680 Methane metabolism	K01624	RUG13225	k__Bacteria; p__Bacillota; c__Erysipelotrichia; o__Erysipelotrichales; f__Erysipelotrichidae; g__Kandleria; s__	k__Bacteria	p__Bacillota	c__Erysipelotrichia	o__Erysipelotrichales	f__Erysipelotrichidae	g__Kandleria	s__	no	NA	NA	NA
ENA|CADAEU010000002|CADAEU010000002.1_30	Metabolism	Carbohydrate metabolism	00620 Pyruvate metabolism	K03778	RUG13225	k__Bacteria; p__Bacillota; c__Erysipelotrichia; o__Erysipelotrichales; f__Erysipelotrichidae; g__Kandleria; s__	k__Bacteria	p__Bacillota	c__Erysipelotrichia	o__Erysipelotrichales	f__Erysipelotrichidae	g__Kandleria	s__	yes	0.555248	0.0609196	Inefficient
ENA|CADAEU010000003|CADAEU010000003.1_3	Metabolism|Environmental Information Processing	Carbohydrate metabolism|Membrane transport	00010 Glycolysis / Gluconeogenesis|00520 Amino sugar and nucleotide sugar metabolism|02060 Phosphotransferase system (PTS)	K02779	RUG13225	k__Bacteria; p__Bacillota; c__Erysipelotrichia; o__Erysipelotrichales; f__Erysipelotrichidae; g__Kandleria; s__	k__Bacteria	p__Bacillota	c__Erysipelotrichia	o__Erysipelotrichales	f__Erysipelotrichidae	g__Kandleria	s__	yes	0.581437	0.0473736	Inefficient
ENA|CADAEU010000003|CADAEU010000003.1_13	Metabolism	Energy metabolism	00190 Oxidative phosphorylation|00195 Photosynthesis	K02111	RUG13225	k__Bacteria; p__Bacillota; c__Erysipelotrichia; o__Erysipelotrichales; f__Erysipelotrichidae; g__Kandleria; s__	k__Bacteria	p__Bacillota	c__Erysipelotrichia	o__Erysipelotrichales	f__Erysipelotrichidae	g__Kandleria	s__	no	NA	NA	NA
ENA|CADAEU010000003|CADAEU010000003.1_41	Metabolism|Genetic Information Processing	Nucleotide metabolism|Replication and repair	00230 Purine metabolism|00240 Pyrimidine metabolism|03030 DNA replication|03430 Mismatch repair|03440 Homologous recombination	K02338	RUG13225	k__Bacteria; p__Bacillota; c__Erysipelotrichia; o__Erysipelotrichales; f__Erysipelotrichidae; g__Kandleria; s__	k__Bacteria	p__Bacillota	c__Erysipelotrichia	o__Erysipelotrichales	f__Erysipelotrichidae	g__Kandleria	s__	no	NA	NA	NA
ENA|CADAEU010000004|CADAEU010000004.1_34	Metabolism	Carbohydrate metabolism	00620 Pyruvate metabolism|00630 Glyoxylate and dicarboxylate metabolism	K00048	RUG13225	k__Bacteria; p__Bacillota; c__Erysipelotrichia; o__Erysipelotrichales; f__Erysipelotrichidae; g__Kandleria; s__	k__Bacteria	p__Bacillota	c__Erysipelotrichia	o__Erysipelotrichales	f__Erysipelotrichidae	g__Kandleria	s__	no	NA	NA	NA
ENA|CADAEU010000005|CADAEU010000005.1_49	Metabolism	Energy metabolism|Amino acid metabolism	00910 Nitrogen metabolism|00250 Alanine, aspartate and glutamate metabolism|00330 Arginine and proline metabolism	K00262	RUG13225	k__Bacteria; p__Bacillota; c__Erysipelotrichia; o__Erysipelotrichales; f__Erysipelotrichidae; g__Kandleria; s__	k__Bacteria	p__Bacillota	c__Erysipelotrichia	o__Erysipelotrichales	f__Erysipelotrichidae	g__Kandleria	s__	no	NA	NA	NA
ENA|CADAEU010000006|CADAEU010000006.1_33	Genetic Information Processing	Translation	03010 Ribosome	K02967	RUG13225	k__Bacteria; p__Bacillota; c__Erysipelotrichia; o__Erysipelotrichales; f__Erysipelotrichidae; g__Kandleria; s__	k__Bacteria	p__Bacillota	c__Erysipelotrichia	o__Erysipelotrichales	f__Erysipelotrichidae	g__Kandleria	s__	no	NA	NA	NA
ENA|CADAEU010000006|CADAEU010000006.1_46	Metabolism	Overview|Carbohydrate metabolism|Energy metabolism	01200 Carbon metabolism|01230 Biosynthesis of amino acids|00010 Glycolysis / Gluconeogenesis|00030 Pentose phosphate pathway|00051 Fructose and mannose metabolism|00052 Galactose metabolism|00680 Methane metabolism	K00850	RUG13225	k__Bacteria; p__Bacillota; c__Erysipelotrichia; o__Erysipelotrichales; f__Erysipelotrichidae; g__Kandleria; s__	k__Bacteria	p__Bacillota	c__Erysipelotrichia	o__Erysipelotrichales	f__Erysipelotrichidae	g__Kandleria	s__	no	NA	NA	NA
ENA|CADAEU010000007|CADAEU010000007.1_21	Genetic Information Processing	Translation	03010 Ribosome	K02888	RUG13225	k__Bacteria; p__Bacillota; c__Erysipelotrichia; o__Erysipelotrichales; f__Erysipelotrichidae; g__Kandleria; s__	k__Bacteria	p__Bacillota	c__Erysipelotrichia	o__Erysipelotrichales	f__Erysipelotrichidae	g__Kandleria	s__	no	NA	NA	NA
ENA|CADAEU010000007|CADAEU010000007.1_31	Genetic Information Processing	Translation	03010 Ribosome	K02884	RUG13225	k__Bacteria; p__Bacillota; c__Erysipelotrichia; o__Erysipelotrichales; f__Erysipelotrichidae; g__Kandleria; s__	k__Bacteria	p__Bacillota	c__Erysipelotrichia	o__Erysipelotrichales	f__Erysipelotrichidae	g__Kandleria	s__	no	NA	NA	NA
ENA|CADAEU010000007|CADAEU010000007.1_49				K06915	RUG13225	k__Bacteria; p__Bacillota; c__Erysipelotrichia; o__Erysipelotrichales; f__Erysipelotrichidae; g__Kandleria; s__	k__Bacteria	p__Bacillota	c__Erysipelotrichia	o__Erysipelotrichales	f__Erysipelotrichidae	g__Kandleria	s__	no	NA	NA	NA
ENA|CADAEU010000008|CADAEU010000008.1_48	Metabolism	Carbohydrate metabolism	00500 Starch and sucrose metabolism	K00703	RUG13225	k__Bacteria; p__Bacillota; c__Erysipelotrichia; o__Erysipelotrichales; f__Erysipelotrichidae; g__Kandleria; s__	k__Bacteria	p__Bacillota	c__Erysipelotrichia	o__Erysipelotrichales	f__Erysipelotrichidae	g__Kandleria	s__	yes	0.011197	0.97245	Inefficient
ENA|CADAEU010000009|CADAEU010000009.1_31	Metabolism|Environmental Information Processing	Carbohydrate metabolism|Membrane transport	00051 Fructose and mannose metabolism|00520 Amino sugar and nucleotide sugar metabolism|02060 Phosphotransferase system (PTS)	K02796	RUG13225	k__Bacteria; p__Bacillota; c__Erysipelotrichia; o__Erysipelotrichales; f__Erysipelotrichidae; g__Kandleria; s__	k__Bacteria	p__Bacillota	c__Erysipelotrichia	o__Erysipelotrichales	f__Erysipelotrichidae	g__Kandleria	s__	no	NA	NA	NA
ENA|CADAEU010000009|CADAEU010000009.1_33	Metabolism|Environmental Information Processing	Carbohydrate metabolism|Membrane transport	00051 Fructose and mannose metabolism|00520 Amino sugar and nucleotide sugar metabolism|02060 Phosphotransferase system (PTS)	K02794	RUG13225	k__Bacteria; p__Bacillota; c__Erysipelotrichia; o__Erysipelotrichales; f__Erysipelotrichidae; g__Kandleria; s__	k__Bacteria	p__Bacillota	c__Erysipelotrichia	o__Erysipelotrichales	f__Erysipelotrichidae	g__Kandleria	s__	no	NA	NA	NA
ENA|CADAEU010000009|CADAEU010000009.1_34	Metabolism	Overview|Carbohydrate metabolism|Energy metabolism	01200 Carbon metabolism|01230 Biosynthesis of amino acids|00010 Glycolysis / Gluconeogenesis|00051 Fructose and mannose metabolism|00562 Inositol phosphate metabolism|00710 Carbon fixation in photosynthetic organisms	K01803	RUG13225	k__Bacteria; p__Bacillota; c__Erysipelotrichia; o__Erysipelotrichales; f__Erysipelotrichidae; g__Kandleria; s__	k__Bacteria	p__Bacillota	c__Erysipelotrichia	o__Erysipelotrichales	f__Erysipelotrichidae	g__Kandleria	s__	no	NA	NA	NA
ENA|CADAEU010000009|CADAEU010000009.1_35	Metabolism	Overview|Carbohydrate metabolism|Energy metabolism	01200 Carbon metabolism|01230 Biosynthesis of amino acids|00010 Glycolysis / Gluconeogenesis|00710 Carbon fixation in photosynthetic organisms	K00927	RUG13225	k__Bacteria; p__Bacillota; c__Erysipelotrichia; o__Erysipelotrichales; f__Erysipelotrichidae; g__Kandleria; s__	k__Bacteria	p__Bacillota	c__Erysipelotrichia	o__Erysipelotrichales	f__Erysipelotrichidae	g__Kandleria	s__	no	NA	NA	NA
ENA|CADAEU010000009|CADAEU010000009.1_44	Metabolism	Overview|Amino acid metabolism|Metabolism of cofactors and vitamins	01210 2-Oxocarboxylic acid metabolism|01230 Biosynthesis of amino acids|00290 Valine, leucine and isoleucine biosynthesis|00770 Pantothenate and CoA biosynthesis	K00053	RUG13225	k__Bacteria; p__Bacillota; c__Erysipelotrichia; o__Erysipelotrichales; f__Erysipelotrichidae; g__Kandleria; s__	k__Bacteria	p__Bacillota	c__Erysipelotrichia	o__Erysipelotrichales	f__Erysipelotrichidae	g__Kandleria	s__	yes	0.101576	0.753434	Inefficient
ENA|CADAEU010000013|CADAEU010000013.1_33	Metabolism	Carbohydrate metabolism	00500 Starch and sucrose metabolism	K05341	RUG13225	k__Bacteria; p__Bacillota; c__Erysipelotrichia; o__Erysipelotrichales; f__Erysipelotrichidae; g__Kandleria; s__	k__Bacteria	p__Bacillota	c__Erysipelotrichia	o__Erysipelotrichales	f__Erysipelotrichidae	g__Kandleria	s__	no	NA	NA	NA
ENA|CADAEU010000013|CADAEU010000013.1_36				K07105	RUG13225	k__Bacteria; p__Bacillota; c__Erysipelotrichia; o__Erysipelotrichales; f__Erysipelotrichidae; g__Kandleria; s__	k__Bacteria	p__Bacillota	c__Erysipelotrichia	o__Erysipelotrichales	f__Erysipelotrichidae	g__Kandleria	s__	no	NA	NA	NA
ENA|CADAEU010000015|CADAEU010000015.1_1	Environmental Information Processing	Membrane transport	02060 Phosphotransferase system (PTS)	K08483	RUG13225	k__Bacteria; p__Bacillota; c__Erysipelotrichia; o__Erysipelotrichales; f__Erysipelotrichidae; g__Kandleria; s__	k__Bacteria	p__Bacillota	c__Erysipelotrichia	o__Erysipelotrichales	f__Erysipelotrichidae	g__Kandleria	s__	no	NA	NA	NA
ENA|CADAEU010000015|CADAEU010000015.1_69	Genetic Information Processing	Replication and repair	03440 Homologous recombination	K03553	RUG13225	k__Bacteria; p__Bacillota; c__Erysipelotrichia; o__Erysipelotrichales; f__Erysipelotrichidae; g__Kandleria; s__	k__Bacteria	p__Bacillota	c__Erysipelotrichia	o__Erysipelotrichales	f__Erysipelotrichidae	g__Kandleria	s__	no	NA	NA	NA
ENA|CADAEU010000015|CADAEU010000015.1_76	Metabolism	Nucleotide metabolism|Xenobiotics biodegradation and metabolism	00230 Purine metabolism|00983 Drug metabolism - other enzymes	K00088	RUG13225	k__Bacteria; p__Bacillota; c__Erysipelotrichia; o__Erysipelotrichales; f__Erysipelotrichidae; g__Kandleria; s__	k__Bacteria	p__Bacillota	c__Erysipelotrichia	o__Erysipelotrichales	f__Erysipelotrichidae	g__Kandleria	s__	no	NA	NA	NA
ENA|CADAEU010000017|CADAEU010000017.1_11	Metabolism|Human Diseases	Overview|Carbohydrate metabolism|Nucleotide metabolism|Cancers|Endocrine and metabolic diseases	01200 Carbon metabolism|01230 Biosynthesis of amino acids|00010 Glycolysis / Gluconeogenesis|00620 Pyruvate metabolism|00230 Purine metabolism|05203 Viral carcinogenesis|04930 Type II diabetes mellitus	K00873	RUG13225	k__Bacteria; p__Bacillota; c__Erysipelotrichia; o__Erysipelotrichales; f__Erysipelotrichidae; g__Kandleria; s__	k__Bacteria	p__Bacillota	c__Erysipelotrichia	o__Erysipelotrichales	f__Erysipelotrichidae	g__Kandleria	s__	no	NA	NA	NA
ENA|CADAEU010000017|CADAEU010000017.1_12	Metabolism	Overview|Carbohydrate metabolism|Energy metabolism	01200 Carbon metabolism|01230 Biosynthesis of amino acids|00010 Glycolysis / Gluconeogenesis|00030 Pentose phosphate pathway|00051 Fructose and mannose metabolism|00052 Galactose metabolism|00680 Methane metabolism	K00850	RUG13225	k__Bacteria; p__Bacillota; c__Erysipelotrichia; o__Erysipelotrichales; f__Erysipelotrichidae; g__Kandleria; s__	k__Bacteria	p__Bacillota	c__Erysipelotrichia	o__Erysipelotrichales	f__Erysipelotrichidae	g__Kandleria	s__	no	NA	NA	NA
ENA|CADAEU010000018|CADAEU010000018.1_23	Metabolism	Overview|Carbohydrate metabolism|Energy metabolism	01200 Carbon metabolism|00620 Pyruvate metabolism|00710 Carbon fixation in photosynthetic organisms|00720 Carbon fixation pathways in prokaryotes	K01006	RUG13225	k__Bacteria; p__Bacillota; c__Erysipelotrichia; o__Erysipelotrichales; f__Erysipelotrichidae; g__Kandleria; s__	k__Bacteria	p__Bacillota	c__Erysipelotrichia	o__Erysipelotrichales	f__Erysipelotrichidae	g__Kandleria	s__	no	NA	NA	NA
ENA|CADAEU010000019|CADAEU010000019.1_2	Environmental Information Processing	Membrane transport	02060 Phosphotransferase system (PTS)	K02760	RUG13225	k__Bacteria; p__Bacillota; c__Erysipelotrichia; o__Erysipelotrichales; f__Erysipelotrichidae; g__Kandleria; s__	k__Bacteria	p__Bacillota	c__Erysipelotrichia	o__Erysipelotrichales	f__Erysipelotrichidae	g__Kandleria	s__	no	NA	NA	NA
ENA|CADAEU010000020|CADAEU010000020.1_19	Metabolism	Energy metabolism	00190 Oxidative phosphorylation	K02117	RUG13225	k__Bacteria; p__Bacillota; c__Erysipelotrichia; o__Erysipelotrichales; f__Erysipelotrichidae; g__Kandleria; s__	k__Bacteria	p__Bacillota	c__Erysipelotrichia	o__Erysipelotrichales	f__Erysipelotrichidae	g__Kandleria	s__	no	NA	NA	NA
ENA|CADAEU010000021|CADAEU010000021.1_6	Metabolism	Nucleotide metabolism|Amino acid metabolism	00240 Pyrimidine metabolism|00250 Alanine, aspartate and glutamate metabolism	K01955	RUG13225	k__Bacteria; p__Bacillota; c__Erysipelotrichia; o__Erysipelotrichales; f__Erysipelotrichidae; g__Kandleria; s__	k__Bacteria	p__Bacillota	c__Erysipelotrichia	o__Erysipelotrichales	f__Erysipelotrichidae	g__Kandleria	s__	no	NA	NA	NA
ENA|CADAEU010000021|CADAEU010000021.1_10				K03744	RUG13225	k__Bacteria; p__Bacillota; c__Erysipelotrichia; o__Erysipelotrichales; f__Erysipelotrichidae; g__Kandleria; s__	k__Bacteria	p__Bacillota	c__Erysipelotrichia	o__Erysipelotrichales	f__Erysipelotrichidae	g__Kandleria	s__	no	NA	NA	NA
ENA|CADAEU010000022|CADAEU010000022.1_12	Metabolism|Environmental Information Processing|Human Diseases	Overview|Carbohydrate metabolism|Energy metabolism|Signal transduction|Neurodegenerative diseases	01200 Carbon metabolism|01230 Biosynthesis of amino acids|00010 Glycolysis / Gluconeogenesis|00710 Carbon fixation in photosynthetic organisms|04066 HIF-1 signaling pathway|05010 Alzheimer's disease	K00134	RUG13225	k__Bacteria; p__Bacillota; c__Erysipelotrichia; o__Erysipelotrichales; f__Erysipelotrichidae; g__Kandleria; s__	k__Bacteria	p__Bacillota	c__Erysipelotrichia	o__Erysipelotrichales	f__Erysipelotrichidae	g__Kandleria	s__	yes	0.475524	0.121319	Inefficient
ENA|CADAEU010000024|CADAEU010000024.1_8	Metabolism	Carbohydrate metabolism|Energy metabolism	00630 Glyoxylate and dicarboxylate metabolism|00910 Nitrogen metabolism	K00284	RUG13225	k__Bacteria; p__Bacillota; c__Erysipelotrichia; o__Erysipelotrichales; f__Erysipelotrichidae; g__Kandleria; s__	k__Bacteria	p__Bacillota	c__Erysipelotrichia	o__Erysipelotrichales	f__Erysipelotrichidae	g__Kandleria	s__	no	NA	NA	NA
ENA|CADAEU010000025|CADAEU010000025.1_3	Genetic Information Processing	Translation	03010 Ribosome	K02946	RUG13225	k__Bacteria; p__Bacillota; c__Erysipelotrichia; o__Erysipelotrichales; f__Erysipelotrichidae; g__Kandleria; s__	k__Bacteria	p__Bacillota	c__Erysipelotrichia	o__Erysipelotrichales	f__Erysipelotrichidae	g__Kandleria	s__	no	NA	NA	NA
ENA|CADAEU010000025|CADAEU010000025.1_4	Genetic Information Processing	Translation	03010 Ribosome	K02906	RUG13225	k__Bacteria; p__Bacillota; c__Erysipelotrichia; o__Erysipelotrichales; f__Erysipelotrichidae; g__Kandleria; s__	k__Bacteria	p__Bacillota	c__Erysipelotrichia	o__Erysipelotrichales	f__Erysipelotrichidae	g__Kandleria	s__	no	NA	NA	NA
ENA|CADAEU010000025|CADAEU010000025.1_7	Genetic Information Processing	Translation	03010 Ribosome	K02886	RUG13225	k__Bacteria; p__Bacillota; c__Erysipelotrichia; o__Erysipelotrichales; f__Erysipelotrichidae; g__Kandleria; s__	k__Bacteria	p__Bacillota	c__Erysipelotrichia	o__Erysipelotrichales	f__Erysipelotrichidae	g__Kandleria	s__	no	NA	NA	NA
ENA|CADAEU010000025|CADAEU010000025.1_20	Genetic Information Processing	Translation	03010 Ribosome	K02881	RUG13225	k__Bacteria; p__Bacillota; c__Erysipelotrichia; o__Erysipelotrichales; f__Erysipelotrichidae; g__Kandleria; s__	k__Bacteria	p__Bacillota	c__Erysipelotrichia	o__Erysipelotrichales	f__Erysipelotrichidae	g__Kandleria	s__	no	NA	NA	NA
ENA|CADAEU010000025|CADAEU010000025.1_27				K02518	RUG13225	k__Bacteria; p__Bacillota; c__Erysipelotrichia; o__Erysipelotrichales; f__Erysipelotrichidae; g__Kandleria; s__	k__Bacteria	p__Bacillota	c__Erysipelotrichia	o__Erysipelotrichales	f__Erysipelotrichidae	g__Kandleria	s__	no	NA	NA	NA
ENA|CADAEU010000028|CADAEU010000028.1_14	Metabolism	Nucleotide metabolism	00240 Pyrimidine metabolism	K00762	RUG13225	k__Bacteria; p__Bacillota; c__Erysipelotrichia; o__Erysipelotrichales; f__Erysipelotrichidae; g__Kandleria; s__	k__Bacteria	p__Bacillota	c__Erysipelotrichia	o__Erysipelotrichales	f__Erysipelotrichidae	g__Kandleria	s__	no	NA	NA	NA
ENA|CADAEU010000029|CADAEU010000029.1_17				K02669	RUG13225	k__Bacteria; p__Bacillota; c__Erysipelotrichia; o__Erysipelotrichales; f__Erysipelotrichidae; g__Kandleria; s__	k__Bacteria	p__Bacillota	c__Erysipelotrichia	o__Erysipelotrichales	f__Erysipelotrichidae	g__Kandleria	s__	no	NA	NA	NA
ENA|CADAEU010000029|CADAEU010000029.1_42				K00046	RUG13225	k__Bacteria; p__Bacillota; c__Erysipelotrichia; o__Erysipelotrichales; f__Erysipelotrichidae; g__Kandleria; s__	k__Bacteria	p__Bacillota	c__Erysipelotrichia	o__Erysipelotrichales	f__Erysipelotrichidae	g__Kandleria	s__	no	NA	NA	NA
ENA|CADAEU010000032|CADAEU010000032.1_4	Genetic Information Processing|Human Diseases	Folding, sorting and degradation|Endocrine and metabolic diseases|Infectious diseases	03018 RNA degradation|04940 Type I diabetes mellitus|05134 Legionellosis|05152 Tuberculosis	K04077	RUG13225	k__Bacteria; p__Bacillota; c__Erysipelotrichia; o__Erysipelotrichales; f__Erysipelotrichidae; g__Kandleria; s__	k__Bacteria	p__Bacillota	c__Erysipelotrichia	o__Erysipelotrichales	f__Erysipelotrichidae	g__Kandleria	s__	yes	0.567426	0.054324	Inefficient
ENA|CADAEU010000037|CADAEU010000037.1_4	Genetic Information Processing	Translation	03010 Ribosome	K02986	RUG13225	k__Bacteria; p__Bacillota; c__Erysipelotrichia; o__Erysipelotrichales; f__Erysipelotrichidae; g__Kandleria; s__	k__Bacteria	p__Bacillota	c__Erysipelotrichia	o__Erysipelotrichales	f__Erysipelotrichidae	g__Kandleria	s__	no	NA	NA	NA
ENA|CADAEU010000038|CADAEU010000038.1_3	Organismal Systems	Environmental adaptation	04626 Plant-pathogen interaction	K02358	RUG13225	k__Bacteria; p__Bacillota; c__Erysipelotrichia; o__Erysipelotrichales; f__Erysipelotrichidae; g__Kandleria; s__	k__Bacteria	p__Bacillota	c__Erysipelotrichia	o__Erysipelotrichales	f__Erysipelotrichidae	g__Kandleria	s__	no	NA	NA	NA
ENA|CADAEU010000038|CADAEU010000038.1_4				K02355	RUG13225	k__Bacteria; p__Bacillota; c__Erysipelotrichia; o__Erysipelotrichales; f__Erysipelotrichidae; g__Kandleria; s__	k__Bacteria	p__Bacillota	c__Erysipelotrichia	o__Erysipelotrichales	f__Erysipelotrichidae	g__Kandleria	s__	yes	-0.0298586	0.926607	Efficient
ENA|CADAEU010000038|CADAEU010000038.1_5	Genetic Information Processing	Translation	03010 Ribosome	K02992	RUG13225	k__Bacteria; p__Bacillota; c__Erysipelotrichia; o__Erysipelotrichales; f__Erysipelotrichidae; g__Kandleria; s__	k__Bacteria	p__Bacillota	c__Erysipelotrichia	o__Erysipelotrichales	f__Erysipelotrichidae	g__Kandleria	s__	no	NA	NA	NA
ENA|CADAEU010000038|CADAEU010000038.1_7	Metabolism|Genetic Information Processing	Nucleotide metabolism|Transcription	00230 Purine metabolism|00240 Pyrimidine metabolism|03020 RNA polymerase	K03046	RUG13225	k__Bacteria; p__Bacillota; c__Erysipelotrichia; o__Erysipelotrichales; f__Erysipelotrichidae; g__Kandleria; s__	k__Bacteria	p__Bacillota	c__Erysipelotrichia	o__Erysipelotrichales	f__Erysipelotrichidae	g__Kandleria	s__	yes	-0.156608	0.626925	Efficient
ENA|CADAEU010000046|CADAEU010000046.1_9	Metabolism	Energy metabolism	00190 Oxidative phosphorylation	K00334	RUG13225	k__Bacteria; p__Bacillota; c__Erysipelotrichia; o__Erysipelotrichales; f__Erysipelotrichidae; g__Kandleria; s__	k__Bacteria	p__Bacillota	c__Erysipelotrichia	o__Erysipelotrichales	f__Erysipelotrichidae	g__Kandleria	s__	yes	0.376965	0.227081	Inefficient
ENA|CADAEU010000046|CADAEU010000046.1_10	Metabolism	Energy metabolism	00190 Oxidative phosphorylation	K00335	RUG13225	k__Bacteria; p__Bacillota; c__Erysipelotrichia; o__Erysipelotrichales; f__Erysipelotrichidae; g__Kandleria; s__	k__Bacteria	p__Bacillota	c__Erysipelotrichia	o__Erysipelotrichales	f__Erysipelotrichidae	g__Kandleria	s__	yes	0.447552	0.147205	Inefficient
ENA|CADAEU010000046|CADAEU010000046.1_11	Metabolism	Energy metabolism	00190 Oxidative phosphorylation	K00336	RUG13225	k__Bacteria; p__Bacillota; c__Erysipelotrichia; o__Erysipelotrichales; f__Erysipelotrichidae; g__Kandleria; s__	k__Bacteria	p__Bacillota	c__Erysipelotrichia	o__Erysipelotrichales	f__Erysipelotrichidae	g__Kandleria	s__	no	NA	NA	NA
ENA|CADAEU010000050|CADAEU010000050.1_15	Metabolism	Overview|Amino acid metabolism	01230 Biosynthesis of amino acids|00300 Lysine biosynthesis	K03340	RUG13225	k__Bacteria; p__Bacillota; c__Erysipelotrichia; o__Erysipelotrichales; f__Erysipelotrichidae; g__Kandleria; s__	k__Bacteria	p__Bacillota	c__Erysipelotrichia	o__Erysipelotrichales	f__Erysipelotrichidae	g__Kandleria	s__	no	NA	NA	NA
ENA|CADAEU010000053|CADAEU010000053.1_3	Metabolism	Overview|Energy metabolism	01200 Carbon metabolism|00720 Carbon fixation pathways in prokaryotes	K03737	RUG13225	k__Bacteria; p__Bacillota; c__Erysipelotrichia; o__Erysipelotrichales; f__Erysipelotrichidae; g__Kandleria; s__	k__Bacteria	p__Bacillota	c__Erysipelotrichia	o__Erysipelotrichales	f__Erysipelotrichidae	g__Kandleria	s__	no	NA	NA	NA
ENA|CADAEU010000054|CADAEU010000054.1_6	Metabolism|Environmental Information Processing	Carbohydrate metabolism|Membrane transport	00051 Fructose and mannose metabolism|00520 Amino sugar and nucleotide sugar metabolism|02060 Phosphotransferase system (PTS)	K02794	RUG13225	k__Bacteria; p__Bacillota; c__Erysipelotrichia; o__Erysipelotrichales; f__Erysipelotrichidae; g__Kandleria; s__	k__Bacteria	p__Bacillota	c__Erysipelotrichia	o__Erysipelotrichales	f__Erysipelotrichidae	g__Kandleria	s__	no	NA	NA	NA
ENA|CADANN010000001|CADANN010000001.1_2				K09014	RUG13457	k__Bacteria; p__Spirochaetes; c__Spirochaetes; o__Spirochaetales; f__Spirochaetaceae; g__; s__	k__Bacteria	p__Spirochaetes	c__Spirochaetes	o__Spirochaetales	f__Spirochaetaceae	g__	s__	no	NA	NA	NA
ENA|CADANN010000001|CADANN010000001.1_47	Environmental Information Processing	Membrane transport	02010 ABC transporters	K17318	RUG13457	k__Bacteria; p__Spirochaetes; c__Spirochaetes; o__Spirochaetales; f__Spirochaetaceae; g__; s__	k__Bacteria	p__Spirochaetes	c__Spirochaetes	o__Spirochaetales	f__Spirochaetaceae	g__	s__	no	NA	NA	NA
ENA|CADANN010000001|CADANN010000001.1_66	Metabolism|Environmental Information Processing|Organismal Systems	Overview|Carbohydrate metabolism|Energy metabolism|Amino acid metabolism|Signal transduction|Nervous system	01230 Biosynthesis of amino acids|00630 Glyoxylate and dicarboxylate metabolism|00910 Nitrogen metabolism|00250 Alanine, aspartate and glutamate metabolism|00330 Arginine and proline metabolism|02020 Two-component system|04724 Glutamatergic synapse|04727 GABAergic synapse	K01915	RUG13457	k__Bacteria; p__Spirochaetes; c__Spirochaetes; o__Spirochaetales; f__Spirochaetaceae; g__; s__	k__Bacteria	p__Spirochaetes	c__Spirochaetes	o__Spirochaetales	f__Spirochaetaceae	g__	s__	yes	0.302319	0.339537	Inefficient
ENA|CADANN010000001|CADANN010000001.1_103				K02027	RUG13457	k__Bacteria; p__Spirochaetes; c__Spirochaetes; o__Spirochaetales; f__Spirochaetaceae; g__; s__	k__Bacteria	p__Spirochaetes	c__Spirochaetes	o__Spirochaetales	f__Spirochaetaceae	g__	s__	yes	-0.713287	0.0121144	Efficient
ENA|CADANN010000002|CADANN010000002.1_58				K06147	RUG13457	k__Bacteria; p__Spirochaetes; c__Spirochaetes; o__Spirochaetales; f__Spirochaetaceae; g__; s__	k__Bacteria	p__Spirochaetes	c__Spirochaetes	o__Spirochaetales	f__Spirochaetaceae	g__	s__	no	NA	NA	NA
ENA|CADANN010000002|CADANN010000002.1_79	Metabolism	Metabolism of cofactors and vitamins	00790 Folate biosynthesis	K11754	RUG13457	k__Bacteria; p__Spirochaetes; c__Spirochaetes; o__Spirochaetales; f__Spirochaetaceae; g__; s__	k__Bacteria	p__Spirochaetes	c__Spirochaetes	o__Spirochaetales	f__Spirochaetaceae	g__	s__	no	NA	NA	NA
ENA|CADANN010000003|CADANN010000003.1_49	Environmental Information Processing|Cellular Processes|Organismal Systems|Human Diseases	Signal transduction|Cell motility|Environmental adaptation|Infectious diseases	02020 Two-component system|02040 Flagellar assembly|04626 Plant-pathogen interaction|05132 Salmonella infection|05134 Legionellosis	K02406	RUG13457	k__Bacteria; p__Spirochaetes; c__Spirochaetes; o__Spirochaetales; f__Spirochaetaceae; g__; s__	k__Bacteria	p__Spirochaetes	c__Spirochaetes	o__Spirochaetales	f__Spirochaetaceae	g__	s__	no	NA	NA	NA
ENA|CADANN010000003|CADANN010000003.1_50	Environmental Information Processing|Cellular Processes|Organismal Systems|Human Diseases	Signal transduction|Cell motility|Environmental adaptation|Infectious diseases	02020 Two-component system|02040 Flagellar assembly|04626 Plant-pathogen interaction|05132 Salmonella infection|05134 Legionellosis	K02406	RUG13457	k__Bacteria; p__Spirochaetes; c__Spirochaetes; o__Spirochaetales; f__Spirochaetaceae; g__; s__	k__Bacteria	p__Spirochaetes	c__Spirochaetes	o__Spirochaetales	f__Spirochaetaceae	g__	s__	yes	0.370629	0.236732	Inefficient
ENA|CADANN010000004|CADANN010000004.1_49	Metabolism|Environmental Information Processing|Human Diseases	Overview|Carbohydrate metabolism|Energy metabolism|Signal transduction|Neurodegenerative diseases	01200 Carbon metabolism|01230 Biosynthesis of amino acids|00010 Glycolysis / Gluconeogenesis|00710 Carbon fixation in photosynthetic organisms|04066 HIF-1 signaling pathway|05010 Alzheimer's disease	K00134	RUG13457	k__Bacteria; p__Spirochaetes; c__Spirochaetes; o__Spirochaetales; f__Spirochaetaceae; g__; s__	k__Bacteria	p__Spirochaetes	c__Spirochaetes	o__Spirochaetales	f__Spirochaetaceae	g__	s__	yes	0.328671	0.297385	Inefficient
ENA|CADANN010000004|CADANN010000004.1_87	Metabolism	Carbohydrate metabolism	00620 Pyruvate metabolism|00640 Propanoate metabolism|00650 Butanoate metabolism	K00656	RUG13457	k__Bacteria; p__Spirochaetes; c__Spirochaetes; o__Spirochaetales; f__Spirochaetaceae; g__; s__	k__Bacteria	p__Spirochaetes	c__Spirochaetes	o__Spirochaetales	f__Spirochaetaceae	g__	s__	no	NA	NA	NA
ENA|CADANN010000004|CADANN010000004.1_125	Metabolism	Amino acid metabolism	00270 Cysteine and methionine metabolism	K01740	RUG13457	k__Bacteria; p__Spirochaetes; c__Spirochaetes; o__Spirochaetales; f__Spirochaetaceae; g__; s__	k__Bacteria	p__Spirochaetes	c__Spirochaetes	o__Spirochaetales	f__Spirochaetaceae	g__	s__	yes	0.54492	0.0669326	Inefficient
ENA|CADANN010000004|CADANN010000004.1_207	Metabolism	Amino acid metabolism	00260 Glycine, serine and threonine metabolism	K00302	RUG13457	k__Bacteria; p__Spirochaetes; c__Spirochaetes; o__Spirochaetales; f__Spirochaetaceae; g__; s__	k__Bacteria	p__Spirochaetes	c__Spirochaetes	o__Spirochaetales	f__Spirochaetaceae	g__	s__	yes	0.521892	0.0817882	Inefficient
ENA|CADANN010000006|CADANN010000006.1_19	Genetic Information Processing|Environmental Information Processing	Folding, sorting and degradation|Membrane transport	03060 Protein export|03070 Bacterial secretion system	K03210	RUG13457	k__Bacteria; p__Spirochaetes; c__Spirochaetes; o__Spirochaetales; f__Spirochaetaceae; g__; s__	k__Bacteria	p__Spirochaetes	c__Spirochaetes	o__Spirochaetales	f__Spirochaetaceae	g__	s__	no	NA	NA	NA
ENA|CADANN010000007|CADANN010000007.1_66	Environmental Information Processing|Cellular Processes|Organismal Systems|Human Diseases	Signal transduction|Cell motility|Environmental adaptation|Infectious diseases	02020 Two-component system|02040 Flagellar assembly|04626 Plant-pathogen interaction|05132 Salmonella infection|05134 Legionellosis	K02406	RUG13457	k__Bacteria; p__Spirochaetes; c__Spirochaetes; o__Spirochaetales; f__Spirochaetaceae; g__; s__	k__Bacteria	p__Spirochaetes	c__Spirochaetes	o__Spirochaetales	f__Spirochaetaceae	g__	s__	yes	0.0769231	0.817283	Inefficient
ENA|CADANN010000009|CADANN010000009.1_23	Environmental Information Processing	Membrane transport	02010 ABC transporters	K10546	RUG13457	k__Bacteria; p__Spirochaetes; c__Spirochaetes; o__Spirochaetales; f__Spirochaetaceae; g__; s__	k__Bacteria	p__Spirochaetes	c__Spirochaetes	o__Spirochaetales	f__Spirochaetaceae	g__	s__	yes	0.0839161	0.800198	Inefficient
ENA|CADANN010000009|CADANN010000009.1_37	Environmental Information Processing	Membrane transport	02010 ABC transporters	K17320	RUG13457	k__Bacteria; p__Spirochaetes; c__Spirochaetes; o__Spirochaetales; f__Spirochaetaceae; g__; s__	k__Bacteria	p__Spirochaetes	c__Spirochaetes	o__Spirochaetales	f__Spirochaetaceae	g__	s__	no	NA	NA	NA
ENA|CADANN010000009|CADANN010000009.1_39	Environmental Information Processing	Membrane transport	02010 ABC transporters	K17318	RUG13457	k__Bacteria; p__Spirochaetes; c__Spirochaetes; o__Spirochaetales; f__Spirochaetaceae; g__; s__	k__Bacteria	p__Spirochaetes	c__Spirochaetes	o__Spirochaetales	f__Spirochaetaceae	g__	s__	yes	-0.671329	0.0204419	Efficient
ENA|CADANN010000010|CADANN010000010.1_67	Metabolism|Cellular Processes	Overview|Carbohydrate metabolism|Energy metabolism|Metabolism of other amino acids|Transport and catabolism	01200 Carbon metabolism|01210 2-Oxocarboxylic acid metabolism|01230 Biosynthesis of amino acids|00020 Citrate cycle (TCA cycle)|00720 Carbon fixation pathways in prokaryotes|00480 Glutathione metabolism|04146 Peroxisome	K00031	RUG13457	k__Bacteria; p__Spirochaetes; c__Spirochaetes; o__Spirochaetales; f__Spirochaetaceae; g__; s__	k__Bacteria	p__Spirochaetes	c__Spirochaetes	o__Spirochaetales	f__Spirochaetaceae	g__	s__	no	NA	NA	NA
ENA|CADANN010000010|CADANN010000010.1_74				K02058	RUG13457	k__Bacteria; p__Spirochaetes; c__Spirochaetes; o__Spirochaetales; f__Spirochaetaceae; g__; s__	k__Bacteria	p__Spirochaetes	c__Spirochaetes	o__Spirochaetales	f__Spirochaetaceae	g__	s__	yes	0.237762	0.457102	Inefficient
ENA|CADANN010000012|CADANN010000012.1_24				K03696	RUG13457	k__Bacteria; p__Spirochaetes; c__Spirochaetes; o__Spirochaetales; f__Spirochaetaceae; g__; s__	k__Bacteria	p__Spirochaetes	c__Spirochaetes	o__Spirochaetales	f__Spirochaetaceae	g__	s__	no	NA	NA	NA
ENA|CADANN010000012|CADANN010000012.1_42	Metabolism	Nucleotide metabolism|Xenobiotics biodegradation and metabolism	00230 Purine metabolism|00983 Drug metabolism - other enzymes	K00088	RUG13457	k__Bacteria; p__Spirochaetes; c__Spirochaetes; o__Spirochaetales; f__Spirochaetaceae; g__; s__	k__Bacteria	p__Spirochaetes	c__Spirochaetes	o__Spirochaetales	f__Spirochaetaceae	g__	s__	no	NA	NA	NA
ENA|CADANN010000013|CADANN010000013.1_28	Environmental Information Processing|Cellular Processes	Membrane transport|Cell motility	02010 ABC transporters|02030 Bacterial chemotaxis	K10540	RUG13457	k__Bacteria; p__Spirochaetes; c__Spirochaetes; o__Spirochaetales; f__Spirochaetaceae; g__; s__	k__Bacteria	p__Spirochaetes	c__Spirochaetes	o__Spirochaetales	f__Spirochaetaceae	g__	s__	no	NA	NA	NA
ENA|CADANN010000013|CADANN010000013.1_49	Genetic Information Processing	Translation	03010 Ribosome	K02986	RUG13457	k__Bacteria; p__Spirochaetes; c__Spirochaetes; o__Spirochaetales; f__Spirochaetaceae; g__; s__	k__Bacteria	p__Spirochaetes	c__Spirochaetes	o__Spirochaetales	f__Spirochaetaceae	g__	s__	no	NA	NA	NA
ENA|CADANN010000013|CADANN010000013.1_50	Genetic Information Processing	Translation	03010 Ribosome	K02948	RUG13457	k__Bacteria; p__Spirochaetes; c__Spirochaetes; o__Spirochaetales; f__Spirochaetaceae; g__; s__	k__Bacteria	p__Spirochaetes	c__Spirochaetes	o__Spirochaetales	f__Spirochaetaceae	g__	s__	no	NA	NA	NA
ENA|CADANN010000013|CADANN010000013.1_52	Genetic Information Processing|Environmental Information Processing	Folding, sorting and degradation|Membrane transport	03060 Protein export|03070 Bacterial secretion system	K03076	RUG13457	k__Bacteria; p__Spirochaetes; c__Spirochaetes; o__Spirochaetales; f__Spirochaetaceae; g__; s__	k__Bacteria	p__Spirochaetes	c__Spirochaetes	o__Spirochaetales	f__Spirochaetaceae	g__	s__	no	NA	NA	NA
ENA|CADANN010000013|CADANN010000013.1_55	Genetic Information Processing	Translation	03010 Ribosome	K02988	RUG13457	k__Bacteria; p__Spirochaetes; c__Spirochaetes; o__Spirochaetales; f__Spirochaetaceae; g__; s__	k__Bacteria	p__Spirochaetes	c__Spirochaetes	o__Spirochaetales	f__Spirochaetaceae	g__	s__	no	NA	NA	NA
ENA|CADANN010000013|CADANN010000013.1_66	Genetic Information Processing	Translation	03010 Ribosome	K02982	RUG13457	k__Bacteria; p__Spirochaetes; c__Spirochaetes; o__Spirochaetales; f__Spirochaetaceae; g__; s__	k__Bacteria	p__Spirochaetes	c__Spirochaetes	o__Spirochaetales	f__Spirochaetaceae	g__	s__	no	NA	NA	NA
ENA|CADANN010000016|CADANN010000016.1_6	Metabolism	Overview|Carbohydrate metabolism|Energy metabolism	01200 Carbon metabolism|00620 Pyruvate metabolism|00710 Carbon fixation in photosynthetic organisms|00720 Carbon fixation pathways in prokaryotes	K01006	RUG13457	k__Bacteria; p__Spirochaetes; c__Spirochaetes; o__Spirochaetales; f__Spirochaetaceae; g__; s__	k__Bacteria	p__Spirochaetes	c__Spirochaetes	o__Spirochaetales	f__Spirochaetaceae	g__	s__	no	NA	NA	NA
ENA|CADANN010000019|CADANN010000019.1_21				K02030	RUG13457	k__Bacteria; p__Spirochaetes; c__Spirochaetes; o__Spirochaetales; f__Spirochaetaceae; g__; s__	k__Bacteria	p__Spirochaetes	c__Spirochaetes	o__Spirochaetales	f__Spirochaetaceae	g__	s__	no	NA	NA	NA
ENA|CADANN010000020|CADANN010000020.1_9	Metabolism	Overview|Carbohydrate metabolism|Amino acid metabolism	01200 Carbon metabolism|00030 Pentose phosphate pathway|00630 Glyoxylate and dicarboxylate metabolism|00330 Arginine and proline metabolism	K01625	RUG13457	k__Bacteria; p__Spirochaetes; c__Spirochaetes; o__Spirochaetales; f__Spirochaetaceae; g__; s__	k__Bacteria	p__Spirochaetes	c__Spirochaetes	o__Spirochaetales	f__Spirochaetaceae	g__	s__	yes	0.210283	0.511828	Inefficient
ENA|CADANN010000021|CADANN010000021.1_30	Metabolism	Overview|Amino acid metabolism	01230 Biosynthesis of amino acids|00260 Glycine, serine and threonine metabolism|00400 Phenylalanine, tyrosine and tryptophan biosynthesis	K06001	RUG13457	k__Bacteria; p__Spirochaetes; c__Spirochaetes; o__Spirochaetales; f__Spirochaetaceae; g__; s__	k__Bacteria	p__Spirochaetes	c__Spirochaetes	o__Spirochaetales	f__Spirochaetaceae	g__	s__	no	NA	NA	NA
ENA|CADANN010000021|CADANN010000021.1_60				K07080	RUG13457	k__Bacteria; p__Spirochaetes; c__Spirochaetes; o__Spirochaetales; f__Spirochaetaceae; g__; s__	k__Bacteria	p__Spirochaetes	c__Spirochaetes	o__Spirochaetales	f__Spirochaetaceae	g__	s__	yes	-0.449571	0.142564	Efficient
ENA|CADANN010000021|CADANN010000021.1_74	Metabolism	Carbohydrate metabolism	00500 Starch and sucrose metabolism	K00702	RUG13457	k__Bacteria; p__Spirochaetes; c__Spirochaetes; o__Spirochaetales; f__Spirochaetaceae; g__; s__	k__Bacteria	p__Spirochaetes	c__Spirochaetes	o__Spirochaetales	f__Spirochaetaceae	g__	s__	no	NA	NA	NA
ENA|CADANN010000021|CADANN010000021.1_105	Metabolism	Energy metabolism|Amino acid metabolism	00910 Nitrogen metabolism|00250 Alanine, aspartate and glutamate metabolism|00330 Arginine and proline metabolism	K00262	RUG13457	k__Bacteria; p__Spirochaetes; c__Spirochaetes; o__Spirochaetales; f__Spirochaetaceae; g__; s__	k__Bacteria	p__Spirochaetes	c__Spirochaetes	o__Spirochaetales	f__Spirochaetaceae	g__	s__	yes	0.622378	0.0348001	Inefficient
ENA|CADANN010000024|CADANN010000024.1_28	Metabolism|Organismal Systems	Carbohydrate metabolism|Endocrine system	00052 Galactose metabolism|00520 Amino sugar and nucleotide sugar metabolism|04917 Prolactin signaling pathway	K00965	RUG13457	k__Bacteria; p__Spirochaetes; c__Spirochaetes; o__Spirochaetales; f__Spirochaetaceae; g__; s__	k__Bacteria	p__Spirochaetes	c__Spirochaetes	o__Spirochaetales	f__Spirochaetaceae	g__	s__	no	NA	NA	NA
ENA|CADANN010000025|CADANN010000025.1_17	Metabolism|Genetic Information Processing|Environmental Information Processing	Overview|Carbohydrate metabolism|Energy metabolism|Folding, sorting and degradation|Signal transduction	01200 Carbon metabolism|01230 Biosynthesis of amino acids|00010 Glycolysis / Gluconeogenesis|00680 Methane metabolism|03018 RNA degradation|04066 HIF-1 signaling pathway	K01689	RUG13457	k__Bacteria; p__Spirochaetes; c__Spirochaetes; o__Spirochaetales; f__Spirochaetaceae; g__; s__	k__Bacteria	p__Spirochaetes	c__Spirochaetes	o__Spirochaetales	f__Spirochaetaceae	g__	s__	yes	0.0435068	0.893202	Inefficient
ENA|CADANN010000025|CADANN010000025.1_36	Metabolism	Overview|Carbohydrate metabolism|Energy metabolism|Amino acid metabolism	01200 Carbon metabolism|01230 Biosynthesis of amino acids|00010 Glycolysis / Gluconeogenesis|00680 Methane metabolism|00260 Glycine, serine and threonine metabolism	K01834	RUG13457	k__Bacteria; p__Spirochaetes; c__Spirochaetes; o__Spirochaetales; f__Spirochaetaceae; g__; s__	k__Bacteria	p__Spirochaetes	c__Spirochaetes	o__Spirochaetales	f__Spirochaetaceae	g__	s__	yes	0.00711857	0.982483	Inefficient
ENA|CADANN010000027|CADANN010000027.1_9	Metabolism	Energy metabolism|Xenobiotics biodegradation and metabolism	00910 Nitrogen metabolism|00625 Chloroalkane and chloroalkene degradation	K02588	RUG13457	k__Bacteria; p__Spirochaetes; c__Spirochaetes; o__Spirochaetales; f__Spirochaetaceae; g__; s__	k__Bacteria	p__Spirochaetes	c__Spirochaetes	o__Spirochaetales	f__Spirochaetaceae	g__	s__	no	NA	NA	NA
ENA|CADANN010000027|CADANN010000027.1_38				K09792	RUG13457	k__Bacteria; p__Spirochaetes; c__Spirochaetes; o__Spirochaetales; f__Spirochaetaceae; g__; s__	k__Bacteria	p__Spirochaetes	c__Spirochaetes	o__Spirochaetales	f__Spirochaetaceae	g__	s__	no	NA	NA	NA
ENA|CADANN010000029|CADANN010000029.1_8	Cellular Processes	Cell motility	02040 Flagellar assembly	K02390	RUG13457	k__Bacteria; p__Spirochaetes; c__Spirochaetes; o__Spirochaetales; f__Spirochaetaceae; g__; s__	k__Bacteria	p__Spirochaetes	c__Spirochaetes	o__Spirochaetales	f__Spirochaetaceae	g__	s__	no	NA	NA	NA
ENA|CADANN010000034|CADANN010000034.1_26	Genetic Information Processing	Translation	03010 Ribosome	K02867	RUG13457	k__Bacteria; p__Spirochaetes; c__Spirochaetes; o__Spirochaetales; f__Spirochaetaceae; g__; s__	k__Bacteria	p__Spirochaetes	c__Spirochaetes	o__Spirochaetales	f__Spirochaetaceae	g__	s__	no	NA	NA	NA
ENA|CADANN010000042|CADANN010000042.1_19	Metabolism	Overview|Energy metabolism|Amino acid metabolism	01200 Carbon metabolism|01230 Biosynthesis of amino acids|00920 Sulfur metabolism|00270 Cysteine and methionine metabolism	K01738	RUG13457	k__Bacteria; p__Spirochaetes; c__Spirochaetes; o__Spirochaetales; f__Spirochaetaceae; g__; s__	k__Bacteria	p__Spirochaetes	c__Spirochaetes	o__Spirochaetales	f__Spirochaetaceae	g__	s__	no	NA	NA	NA
ENA|CADANN010000043|CADANN010000043.1_8				K03744	RUG13457	k__Bacteria; p__Spirochaetes; c__Spirochaetes; o__Spirochaetales; f__Spirochaetaceae; g__; s__	k__Bacteria	p__Spirochaetes	c__Spirochaetes	o__Spirochaetales	f__Spirochaetaceae	g__	s__	no	NA	NA	NA
ENA|CADANN010000044|CADANN010000044.1_5				K02027	RUG13457	k__Bacteria; p__Spirochaetes; c__Spirochaetes; o__Spirochaetales; f__Spirochaetaceae; g__; s__	k__Bacteria	p__Spirochaetes	c__Spirochaetes	o__Spirochaetales	f__Spirochaetaceae	g__	s__	no	NA	NA	NA
ENA|CADANN010000062|CADANN010000062.1_5	Metabolism|Environmental Information Processing	Overview|Carbohydrate metabolism|Energy metabolism|Xenobiotics biodegradation and metabolism|Signal transduction	01200 Carbon metabolism|00020 Citrate cycle (TCA cycle)|00650 Butanoate metabolism|00190 Oxidative phosphorylation|00720 Carbon fixation pathways in prokaryotes|00623 Toluene degradation|02020 Two-component system	K00245	RUG13457	k__Bacteria; p__Spirochaetes; c__Spirochaetes; o__Spirochaetales; f__Spirochaetaceae; g__; s__	k__Bacteria	p__Spirochaetes	c__Spirochaetes	o__Spirochaetales	f__Spirochaetaceae	g__	s__	no	NA	NA	NA
ENA|CADANN010000070|CADANN010000070.1_2	Metabolism	Nucleotide metabolism|Amino acid metabolism	00240 Pyrimidine metabolism|00250 Alanine, aspartate and glutamate metabolism	K01955	RUG13457	k__Bacteria; p__Spirochaetes; c__Spirochaetes; o__Spirochaetales; f__Spirochaetaceae; g__; s__	k__Bacteria	p__Spirochaetes	c__Spirochaetes	o__Spirochaetales	f__Spirochaetaceae	g__	s__	yes	0.754118	0.00460361	Inefficient
ENA|CADANN010000077|CADANN010000077.1_3				K06200	RUG13457	k__Bacteria; p__Spirochaetes; c__Spirochaetes; o__Spirochaetales; f__Spirochaetaceae; g__; s__	k__Bacteria	p__Spirochaetes	c__Spirochaetes	o__Spirochaetales	f__Spirochaetaceae	g__	s__	no	NA	NA	NA
ENA|CADAWC010000001|CADAWC010000001.1_50	Genetic Information Processing	Translation	03010 Ribosome	K02996	RUG13674	k__Bacteria; p__Fibrobacteres; c__Fibrobacteria; o__Fibrobacterales; f__Fibrobacteraceae; g__Fibrobacter; s__	k__Bacteria	p__Fibrobacteres	c__Fibrobacteria	o__Fibrobacterales	f__Fibrobacteraceae	g__Fibrobacter	s__	no	NA	NA	NA
ENA|CADAWC010000002|CADAWC010000002.1_4	Metabolism	Carbohydrate metabolism	00620 Pyruvate metabolism|00640 Propanoate metabolism|00650 Butanoate metabolism	K00656	RUG13674	k__Bacteria; p__Fibrobacteres; c__Fibrobacteria; o__Fibrobacterales; f__Fibrobacteraceae; g__Fibrobacter; s__	k__Bacteria	p__Fibrobacteres	c__Fibrobacteria	o__Fibrobacterales	f__Fibrobacteraceae	g__Fibrobacter	s__	no	NA	NA	NA
ENA|CADAWC010000003|CADAWC010000003.1_1	Metabolism|Human Diseases	Overview|Carbohydrate metabolism|Energy metabolism|Xenobiotics biodegradation and metabolism|Infectious diseases	01200 Carbon metabolism|00020 Citrate cycle (TCA cycle)|00650 Butanoate metabolism|00190 Oxidative phosphorylation|00720 Carbon fixation pathways in prokaryotes|00623 Toluene degradation|05134 Legionellosis	K00239	RUG13674	k__Bacteria; p__Fibrobacteres; c__Fibrobacteria; o__Fibrobacterales; f__Fibrobacteraceae; g__Fibrobacter; s__	k__Bacteria	p__Fibrobacteres	c__Fibrobacteria	o__Fibrobacterales	f__Fibrobacteraceae	g__Fibrobacter	s__	yes	0.115587	0.720555	Inefficient
ENA|CADAWC010000003|CADAWC010000003.1_2	Metabolism	Overview|Carbohydrate metabolism|Energy metabolism|Xenobiotics biodegradation and metabolism	01200 Carbon metabolism|00020 Citrate cycle (TCA cycle)|00650 Butanoate metabolism|00190 Oxidative phosphorylation|00720 Carbon fixation pathways in prokaryotes|00623 Toluene degradation	K00241	RUG13674	k__Bacteria; p__Fibrobacteres; c__Fibrobacteria; o__Fibrobacterales; f__Fibrobacteraceae; g__Fibrobacter; s__	k__Bacteria	p__Fibrobacteres	c__Fibrobacteria	o__Fibrobacterales	f__Fibrobacteraceae	g__Fibrobacter	s__	no	NA	NA	NA
ENA|CADAWC010000003|CADAWC010000003.1_47	Genetic Information Processing	Translation	03010 Ribosome	K02897	RUG13674	k__Bacteria; p__Fibrobacteres; c__Fibrobacteria; o__Fibrobacterales; f__Fibrobacteraceae; g__Fibrobacter; s__	k__Bacteria	p__Fibrobacteres	c__Fibrobacteria	o__Fibrobacterales	f__Fibrobacteraceae	g__Fibrobacter	s__	no	NA	NA	NA
ENA|CADAWC010000003|CADAWC010000003.1_96				K01181	RUG13674	k__Bacteria; p__Fibrobacteres; c__Fibrobacteria; o__Fibrobacterales; f__Fibrobacteraceae; g__Fibrobacter; s__	k__Bacteria	p__Fibrobacteres	c__Fibrobacteria	o__Fibrobacterales	f__Fibrobacteraceae	g__Fibrobacter	s__	no	NA	NA	NA
ENA|CADAWC010000004|CADAWC010000004.1_54				K03772	RUG13674	k__Bacteria; p__Fibrobacteres; c__Fibrobacteria; o__Fibrobacterales; f__Fibrobacteraceae; g__Fibrobacter; s__	k__Bacteria	p__Fibrobacteres	c__Fibrobacteria	o__Fibrobacterales	f__Fibrobacteraceae	g__Fibrobacter	s__	no	NA	NA	NA
ENA|CADAWC010000004|CADAWC010000004.1_67	Genetic Information Processing|Environmental Information Processing	Folding, sorting and degradation|Membrane transport	03060 Protein export|03070 Bacterial secretion system	K12257	RUG13674	k__Bacteria; p__Fibrobacteres; c__Fibrobacteria; o__Fibrobacterales; f__Fibrobacteraceae; g__Fibrobacter; s__	k__Bacteria	p__Fibrobacteres	c__Fibrobacteria	o__Fibrobacterales	f__Fibrobacteraceae	g__Fibrobacter	s__	no	NA	NA	NA
ENA|CADAWC010000004|CADAWC010000004.1_80	Metabolism	Overview|Carbohydrate metabolism|Energy metabolism	01200 Carbon metabolism|01230 Biosynthesis of amino acids|00020 Citrate cycle (TCA cycle)|00620 Pyruvate metabolism|00720 Carbon fixation pathways in prokaryotes	K01960	RUG13674	k__Bacteria; p__Fibrobacteres; c__Fibrobacteria; o__Fibrobacterales; f__Fibrobacteraceae; g__Fibrobacter; s__	k__Bacteria	p__Fibrobacteres	c__Fibrobacteria	o__Fibrobacterales	f__Fibrobacteraceae	g__Fibrobacter	s__	no	NA	NA	NA
ENA|CADAWC010000004|CADAWC010000004.1_87				K03530	RUG13674	k__Bacteria; p__Fibrobacteres; c__Fibrobacteria; o__Fibrobacterales; f__Fibrobacteraceae; g__Fibrobacter; s__	k__Bacteria	p__Fibrobacteres	c__Fibrobacteria	o__Fibrobacterales	f__Fibrobacteraceae	g__Fibrobacter	s__	yes	0.0845091	0.793996	Inefficient
ENA|CADAWC010000006|CADAWC010000006.1_38				K02621	RUG13674	k__Bacteria; p__Fibrobacteres; c__Fibrobacteria; o__Fibrobacterales; f__Fibrobacteraceae; g__Fibrobacter; s__	k__Bacteria	p__Fibrobacteres	c__Fibrobacteria	o__Fibrobacterales	f__Fibrobacteraceae	g__Fibrobacter	s__	no	NA	NA	NA
ENA|CADAWC010000007|CADAWC010000007.1_34				K02666	RUG13674	k__Bacteria; p__Fibrobacteres; c__Fibrobacteria; o__Fibrobacterales; f__Fibrobacteraceae; g__Fibrobacter; s__	k__Bacteria	p__Fibrobacteres	c__Fibrobacteria	o__Fibrobacterales	f__Fibrobacteraceae	g__Fibrobacter	s__	no	NA	NA	NA
ENA|CADAWC010000008|CADAWC010000008.1_19	Metabolism	Overview|Amino acid metabolism	01230 Biosynthesis of amino acids|00260 Glycine, serine and threonine metabolism|00400 Phenylalanine, tyrosine and tryptophan biosynthesis	K06001	RUG13674	k__Bacteria; p__Fibrobacteres; c__Fibrobacteria; o__Fibrobacterales; f__Fibrobacteraceae; g__Fibrobacter; s__	k__Bacteria	p__Fibrobacteres	c__Fibrobacteria	o__Fibrobacterales	f__Fibrobacteraceae	g__Fibrobacter	s__	yes	0.762238	0.00589748	Inefficient
ENA|CADAWC010000009|CADAWC010000009.1_5	Genetic Information Processing	Translation	03010 Ribosome	K02902	RUG13674	k__Bacteria; p__Fibrobacteres; c__Fibrobacteria; o__Fibrobacterales; f__Fibrobacteraceae; g__Fibrobacter; s__	k__Bacteria	p__Fibrobacteres	c__Fibrobacteria	o__Fibrobacterales	f__Fibrobacteraceae	g__Fibrobacter	s__	no	NA	NA	NA
ENA|CADAWC010000009|CADAWC010000009.1_57	Metabolism	Metabolism of terpenoids and polyketides|Biosynthesis of other secondary metabolites	00523 Polyketide sugar unit biosynthesis|01055 Biosynthesis of vancomycin group antibiotics|00521 Streptomycin biosynthesis	K01710	RUG13674	k__Bacteria; p__Fibrobacteres; c__Fibrobacteria; o__Fibrobacterales; f__Fibrobacteraceae; g__Fibrobacter; s__	k__Bacteria	p__Fibrobacteres	c__Fibrobacteria	o__Fibrobacterales	f__Fibrobacteraceae	g__Fibrobacter	s__	no	NA	NA	NA
ENA|CADAWC010000011|CADAWC010000011.1_22	Genetic Information Processing	Translation	03010 Ribosome	K02986	RUG13674	k__Bacteria; p__Fibrobacteres; c__Fibrobacteria; o__Fibrobacterales; f__Fibrobacteraceae; g__Fibrobacter; s__	k__Bacteria	p__Fibrobacteres	c__Fibrobacteria	o__Fibrobacterales	f__Fibrobacteraceae	g__Fibrobacter	s__	yes	-0.274065	0.388684	Efficient
ENA|CADAWC010000011|CADAWC010000011.1_70	Genetic Information Processing|Human Diseases	Folding, sorting and degradation|Endocrine and metabolic diseases|Infectious diseases	03018 RNA degradation|04940 Type I diabetes mellitus|05134 Legionellosis|05152 Tuberculosis	K04077	RUG13674	k__Bacteria; p__Fibrobacteres; c__Fibrobacteria; o__Fibrobacterales; f__Fibrobacteraceae; g__Fibrobacter; s__	k__Bacteria	p__Fibrobacteres	c__Fibrobacteria	o__Fibrobacterales	f__Fibrobacteraceae	g__Fibrobacter	s__	no	NA	NA	NA
ENA|CADAWC010000014|CADAWC010000014.1_3	Genetic Information Processing	Translation	03010 Ribosome	K02879	RUG13674	k__Bacteria; p__Fibrobacteres; c__Fibrobacteria; o__Fibrobacterales; f__Fibrobacteraceae; g__Fibrobacter; s__	k__Bacteria	p__Fibrobacteres	c__Fibrobacteria	o__Fibrobacterales	f__Fibrobacteraceae	g__Fibrobacter	s__	no	NA	NA	NA
ENA|CADAWC010000016|CADAWC010000016.1_72	Metabolism	Nucleotide metabolism	00230 Purine metabolism|00240 Pyrimidine metabolism	K00527	RUG13674	k__Bacteria; p__Fibrobacteres; c__Fibrobacteria; o__Fibrobacterales; f__Fibrobacteraceae; g__Fibrobacter; s__	k__Bacteria	p__Fibrobacteres	c__Fibrobacteria	o__Fibrobacterales	f__Fibrobacteraceae	g__Fibrobacter	s__	no	NA	NA	NA
ENA|CADAWC010000017|CADAWC010000017.1_13	Genetic Information Processing	Translation	03010 Ribosome	K02888	RUG13674	k__Bacteria; p__Fibrobacteres; c__Fibrobacteria; o__Fibrobacterales; f__Fibrobacteraceae; g__Fibrobacter; s__	k__Bacteria	p__Fibrobacteres	c__Fibrobacteria	o__Fibrobacterales	f__Fibrobacteraceae	g__Fibrobacter	s__	no	NA	NA	NA
ENA|CADAWC010000017|CADAWC010000017.1_26				K03798	RUG13674	k__Bacteria; p__Fibrobacteres; c__Fibrobacteria; o__Fibrobacterales; f__Fibrobacteraceae; g__Fibrobacter; s__	k__Bacteria	p__Fibrobacteres	c__Fibrobacteria	o__Fibrobacterales	f__Fibrobacteraceae	g__Fibrobacter	s__	no	NA	NA	NA
ENA|CADAWC010000018|CADAWC010000018.1_16	Metabolism	Energy metabolism|Xenobiotics biodegradation and metabolism	00910 Nitrogen metabolism|00625 Chloroalkane and chloroalkene degradation	K02588	RUG13674	k__Bacteria; p__Fibrobacteres; c__Fibrobacteria; o__Fibrobacterales; f__Fibrobacteraceae; g__Fibrobacter; s__	k__Bacteria	p__Fibrobacteres	c__Fibrobacteria	o__Fibrobacterales	f__Fibrobacteraceae	g__Fibrobacter	s__	no	NA	NA	NA
ENA|CADAWC010000018|CADAWC010000018.1_29	Metabolism	Energy metabolism|Xenobiotics biodegradation and metabolism	00910 Nitrogen metabolism|00625 Chloroalkane and chloroalkene degradation	K02588	RUG13674	k__Bacteria; p__Fibrobacteres; c__Fibrobacteria; o__Fibrobacterales; f__Fibrobacteraceae; g__Fibrobacter; s__	k__Bacteria	p__Fibrobacteres	c__Fibrobacteria	o__Fibrobacterales	f__Fibrobacteraceae	g__Fibrobacter	s__	no	NA	NA	NA
ENA|CADAWC010000018|CADAWC010000018.1_49				K01238	RUG13674	k__Bacteria; p__Fibrobacteres; c__Fibrobacteria; o__Fibrobacterales; f__Fibrobacteraceae; g__Fibrobacter; s__	k__Bacteria	p__Fibrobacteres	c__Fibrobacteria	o__Fibrobacterales	f__Fibrobacteraceae	g__Fibrobacter	s__	no	NA	NA	NA
ENA|CADAWC010000020|CADAWC010000020.1_25				K02033	RUG13674	k__Bacteria; p__Fibrobacteres; c__Fibrobacteria; o__Fibrobacterales; f__Fibrobacteraceae; g__Fibrobacter; s__	k__Bacteria	p__Fibrobacteres	c__Fibrobacteria	o__Fibrobacterales	f__Fibrobacteraceae	g__Fibrobacter	s__	no	NA	NA	NA
ENA|CADAWC010000021|CADAWC010000021.1_43				K03286	RUG13674	k__Bacteria; p__Fibrobacteres; c__Fibrobacteria; o__Fibrobacterales; f__Fibrobacteraceae; g__Fibrobacter; s__	k__Bacteria	p__Fibrobacteres	c__Fibrobacteria	o__Fibrobacterales	f__Fibrobacteraceae	g__Fibrobacter	s__	no	NA	NA	NA
ENA|CADAWC010000022|CADAWC010000022.1_6	Environmental Information Processing	Signal transduction	02020 Two-component system	K02650	RUG13674	k__Bacteria; p__Fibrobacteres; c__Fibrobacteria; o__Fibrobacterales; f__Fibrobacteraceae; g__Fibrobacter; s__	k__Bacteria	p__Fibrobacteres	c__Fibrobacteria	o__Fibrobacterales	f__Fibrobacteraceae	g__Fibrobacter	s__	no	NA	NA	NA
ENA|CADAWC010000024|CADAWC010000024.1_18	Metabolism	Carbohydrate metabolism	00051 Fructose and mannose metabolism|00520 Amino sugar and nucleotide sugar metabolism	K01711	RUG13674	k__Bacteria; p__Fibrobacteres; c__Fibrobacteria; o__Fibrobacterales; f__Fibrobacteraceae; g__Fibrobacter; s__	k__Bacteria	p__Fibrobacteres	c__Fibrobacteria	o__Fibrobacterales	f__Fibrobacteraceae	g__Fibrobacter	s__	yes	0.435068	0.157504	Inefficient
ENA|CADAWC010000029|CADAWC010000029.1_60	Metabolism	Carbohydrate metabolism	00620 Pyruvate metabolism	K01572	RUG13674	k__Bacteria; p__Fibrobacteres; c__Fibrobacteria; o__Fibrobacterales; f__Fibrobacteraceae; g__Fibrobacter; s__	k__Bacteria	p__Fibrobacteres	c__Fibrobacteria	o__Fibrobacterales	f__Fibrobacteraceae	g__Fibrobacter	s__	no	NA	NA	NA
ENA|CADAWC010000029|CADAWC010000029.1_67				K03286	RUG13674	k__Bacteria; p__Fibrobacteres; c__Fibrobacteria; o__Fibrobacterales; f__Fibrobacteraceae; g__Fibrobacter; s__	k__Bacteria	p__Fibrobacteres	c__Fibrobacteria	o__Fibrobacterales	f__Fibrobacteraceae	g__Fibrobacter	s__	yes	0.58042	0.0520862	Inefficient
ENA|CADAWC010000031|CADAWC010000031.1_15	Metabolism	Amino acid metabolism	00330 Arginine and proline metabolism	K12251	RUG13674	k__Bacteria; p__Fibrobacteres; c__Fibrobacteria; o__Fibrobacterales; f__Fibrobacteraceae; g__Fibrobacter; s__	k__Bacteria	p__Fibrobacteres	c__Fibrobacteria	o__Fibrobacterales	f__Fibrobacteraceae	g__Fibrobacter	s__	no	NA	NA	NA
ENA|CADAWC010000032|CADAWC010000032.1_13				K03561	RUG13674	k__Bacteria; p__Fibrobacteres; c__Fibrobacteria; o__Fibrobacterales; f__Fibrobacteraceae; g__Fibrobacter; s__	k__Bacteria	p__Fibrobacteres	c__Fibrobacteria	o__Fibrobacterales	f__Fibrobacteraceae	g__Fibrobacter	s__	yes	0.594406	0.0457531	Inefficient
ENA|CADAWC010000032|CADAWC010000032.1_16				K03286	RUG13674	k__Bacteria; p__Fibrobacteres; c__Fibrobacteria; o__Fibrobacterales; f__Fibrobacteraceae; g__Fibrobacter; s__	k__Bacteria	p__Fibrobacteres	c__Fibrobacteria	o__Fibrobacterales	f__Fibrobacteraceae	g__Fibrobacter	s__	no	NA	NA	NA
ENA|CADAWC010000034|CADAWC010000034.1_6				K03744	RUG13674	k__Bacteria; p__Fibrobacteres; c__Fibrobacteria; o__Fibrobacterales; f__Fibrobacteraceae; g__Fibrobacter; s__	k__Bacteria	p__Fibrobacteres	c__Fibrobacteria	o__Fibrobacterales	f__Fibrobacteraceae	g__Fibrobacter	s__	yes	0.65035	0.0259115	Inefficient
ENA|CADAWC010000035|CADAWC010000035.1_21	Genetic Information Processing	Translation	03010 Ribosome	K02959	RUG13674	k__Bacteria; p__Fibrobacteres; c__Fibrobacteria; o__Fibrobacterales; f__Fibrobacteraceae; g__Fibrobacter; s__	k__Bacteria	p__Fibrobacteres	c__Fibrobacteria	o__Fibrobacterales	f__Fibrobacteraceae	g__Fibrobacter	s__	yes	-0.76886	0.00347187	Efficient
ENA|CADAWC010000038|CADAWC010000038.1_40	Genetic Information Processing	Translation	03010 Ribosome	K02939	RUG13674	k__Bacteria; p__Fibrobacteres; c__Fibrobacteria; o__Fibrobacterales; f__Fibrobacteraceae; g__Fibrobacter; s__	k__Bacteria	p__Fibrobacteres	c__Fibrobacteria	o__Fibrobacterales	f__Fibrobacteraceae	g__Fibrobacter	s__	no	NA	NA	NA
ENA|CADAWC010000040|CADAWC010000040.1_22				K03282	RUG13674	k__Bacteria; p__Fibrobacteres; c__Fibrobacteria; o__Fibrobacterales; f__Fibrobacteraceae; g__Fibrobacter; s__	k__Bacteria	p__Fibrobacteres	c__Fibrobacteria	o__Fibrobacterales	f__Fibrobacteraceae	g__Fibrobacter	s__	yes	-0.652602	0.0214257	Efficient
ENA|CADAWC010000043|CADAWC010000043.1_22				K03521	RUG13674	k__Bacteria; p__Fibrobacteres; c__Fibrobacteria; o__Fibrobacterales; f__Fibrobacteraceae; g__Fibrobacter; s__	k__Bacteria	p__Fibrobacteres	c__Fibrobacteria	o__Fibrobacterales	f__Fibrobacteraceae	g__Fibrobacter	s__	no	NA	NA	NA
ENA|CADAWC010000047|CADAWC010000047.1_11	Organismal Systems	Endocrine system	04910 Insulin signaling pathway	K07192	RUG13674	k__Bacteria; p__Fibrobacteres; c__Fibrobacteria; o__Fibrobacterales; f__Fibrobacteraceae; g__Fibrobacter; s__	k__Bacteria	p__Fibrobacteres	c__Fibrobacteria	o__Fibrobacterales	f__Fibrobacteraceae	g__Fibrobacter	s__	no	NA	NA	NA
ENA|CADAWC010000051|CADAWC010000051.1_18	Metabolism	Energy metabolism|Amino acid metabolism	00910 Nitrogen metabolism|00250 Alanine, aspartate and glutamate metabolism|00330 Arginine and proline metabolism	K00262	RUG13674	k__Bacteria; p__Fibrobacteres; c__Fibrobacteria; o__Fibrobacterales; f__Fibrobacteraceae; g__Fibrobacter; s__	k__Bacteria	p__Fibrobacteres	c__Fibrobacteria	o__Fibrobacterales	f__Fibrobacteraceae	g__Fibrobacter	s__	no	NA	NA	NA
ENA|CADAWC010000056|CADAWC010000056.1_1	Metabolism|Environmental Information Processing|Human Diseases	Overview|Carbohydrate metabolism|Energy metabolism|Signal transduction|Neurodegenerative diseases	01200 Carbon metabolism|01230 Biosynthesis of amino acids|00010 Glycolysis / Gluconeogenesis|00710 Carbon fixation in photosynthetic organisms|04066 HIF-1 signaling pathway|05010 Alzheimer's disease	K00134	RUG13674	k__Bacteria; p__Fibrobacteres; c__Fibrobacteria; o__Fibrobacterales; f__Fibrobacteraceae; g__Fibrobacter; s__	k__Bacteria	p__Fibrobacteres	c__Fibrobacteria	o__Fibrobacterales	f__Fibrobacteraceae	g__Fibrobacter	s__	no	NA	NA	NA
ENA|CADAWC010000057|CADAWC010000057.1_11	Metabolism	Carbohydrate metabolism	00500 Starch and sucrose metabolism	K00702	RUG13674	k__Bacteria; p__Fibrobacteres; c__Fibrobacteria; o__Fibrobacterales; f__Fibrobacteraceae; g__Fibrobacter; s__	k__Bacteria	p__Fibrobacteres	c__Fibrobacteria	o__Fibrobacterales	f__Fibrobacteraceae	g__Fibrobacter	s__	yes	-0.775872	0.00301455	Efficient
ENA|CADAWC010000058|CADAWC010000058.1_16	Metabolism	Energy metabolism|Xenobiotics biodegradation and metabolism	00910 Nitrogen metabolism|00625 Chloroalkane and chloroalkene degradation	K02588	RUG13674	k__Bacteria; p__Fibrobacteres; c__Fibrobacteria; o__Fibrobacterales; f__Fibrobacteraceae; g__Fibrobacter; s__	k__Bacteria	p__Fibrobacteres	c__Fibrobacteria	o__Fibrobacterales	f__Fibrobacteraceae	g__Fibrobacter	s__	no	NA	NA	NA
ENA|CADAWC010000059|CADAWC010000059.1_9	Metabolism|Genetic Information Processing|Environmental Information Processing	Overview|Carbohydrate metabolism|Energy metabolism|Folding, sorting and degradation|Signal transduction	01200 Carbon metabolism|01230 Biosynthesis of amino acids|00010 Glycolysis / Gluconeogenesis|00680 Methane metabolism|03018 RNA degradation|04066 HIF-1 signaling pathway	K01689	RUG13674	k__Bacteria; p__Fibrobacteres; c__Fibrobacteria; o__Fibrobacterales; f__Fibrobacteraceae; g__Fibrobacter; s__	k__Bacteria	p__Fibrobacteres	c__Fibrobacteria	o__Fibrobacterales	f__Fibrobacteraceae	g__Fibrobacter	s__	yes	-0.406064	0.190274	Efficient
ENA|CADAWC010000066|CADAWC010000066.1_10	Metabolism	Overview|Carbohydrate metabolism|Energy metabolism	01200 Carbon metabolism|01230 Biosynthesis of amino acids|00010 Glycolysis / Gluconeogenesis|00030 Pentose phosphate pathway|00051 Fructose and mannose metabolism|00710 Carbon fixation in photosynthetic organisms|00680 Methane metabolism	K01624	RUG13674	k__Bacteria; p__Fibrobacteres; c__Fibrobacteria; o__Fibrobacterales; f__Fibrobacteraceae; g__Fibrobacter; s__	k__Bacteria	p__Fibrobacteres	c__Fibrobacteria	o__Fibrobacterales	f__Fibrobacteraceae	g__Fibrobacter	s__	no	NA	NA	NA
ENA|CADAWC010000068|CADAWC010000068.1_7	Metabolism	Overview|Carbohydrate metabolism|Energy metabolism	01200 Carbon metabolism|01230 Biosynthesis of amino acids|00010 Glycolysis / Gluconeogenesis|00030 Pentose phosphate pathway|00051 Fructose and mannose metabolism|00710 Carbon fixation in photosynthetic organisms|00680 Methane metabolism	K01624	RUG13674	k__Bacteria; p__Fibrobacteres; c__Fibrobacteria; o__Fibrobacterales; f__Fibrobacteraceae; g__Fibrobacter; s__	k__Bacteria	p__Fibrobacteres	c__Fibrobacteria	o__Fibrobacterales	f__Fibrobacteraceae	g__Fibrobacter	s__	no	NA	NA	NA
ENA|CADAWC010000097|CADAWC010000097.1_3	Metabolism	Overview|Carbohydrate metabolism|Energy metabolism|Xenobiotics biodegradation and metabolism	01200 Carbon metabolism|00020 Citrate cycle (TCA cycle)|00650 Butanoate metabolism|00190 Oxidative phosphorylation|00720 Carbon fixation pathways in prokaryotes|00623 Toluene degradation	K00240	RUG13674	k__Bacteria; p__Fibrobacteres; c__Fibrobacteria; o__Fibrobacterales; f__Fibrobacteraceae; g__Fibrobacter; s__	k__Bacteria	p__Fibrobacteres	c__Fibrobacteria	o__Fibrobacterales	f__Fibrobacteraceae	g__Fibrobacter	s__	no	NA	NA	NA
ENA|CADBBJ010000003|CADBBJ010000003.1_43	Metabolism|Environmental Information Processing|Human Diseases	Overview|Carbohydrate metabolism|Energy metabolism|Signal transduction|Neurodegenerative diseases	01200 Carbon metabolism|01230 Biosynthesis of amino acids|00010 Glycolysis / Gluconeogenesis|00710 Carbon fixation in photosynthetic organisms|04066 HIF-1 signaling pathway|05010 Alzheimer's disease	K00134	RUG13817	k__Bacteria; p__Elusimicrobia; c__Elusimicrobia; o__Elusimicrobiales; f__Elusimicrobiaceae; g__Elusimicrobium; s__	k__Bacteria	p__Elusimicrobia	c__Elusimicrobia	o__Elusimicrobiales	f__Elusimicrobiaceae	g__Elusimicrobium	s__	yes	0.216783	0.499115	Inefficient
ENA|CADBBJ010000011|CADBBJ010000011.1_24	Metabolism	Nucleotide metabolism|Xenobiotics biodegradation and metabolism	00230 Purine metabolism|00983 Drug metabolism - other enzymes	K00088	RUG13817	k__Bacteria; p__Elusimicrobia; c__Elusimicrobia; o__Elusimicrobiales; f__Elusimicrobiaceae; g__Elusimicrobium; s__	k__Bacteria	p__Elusimicrobia	c__Elusimicrobia	o__Elusimicrobiales	f__Elusimicrobiaceae	g__Elusimicrobium	s__	no	NA	NA	NA
ENA|CADBBJ010000018|CADBBJ010000018.1_6	Metabolism	Energy metabolism	00190 Oxidative phosphorylation	K15987	RUG13817	k__Bacteria; p__Elusimicrobia; c__Elusimicrobia; o__Elusimicrobiales; f__Elusimicrobiaceae; g__Elusimicrobium; s__	k__Bacteria	p__Elusimicrobia	c__Elusimicrobia	o__Elusimicrobiales	f__Elusimicrobiaceae	g__Elusimicrobium	s__	no	NA	NA	NA
ENA|CADBBJ010000021|CADBBJ010000021.1_52	Metabolism	Energy metabolism|Amino acid metabolism	00910 Nitrogen metabolism|00250 Alanine, aspartate and glutamate metabolism|00330 Arginine and proline metabolism	K00262	RUG13817	k__Bacteria; p__Elusimicrobia; c__Elusimicrobia; o__Elusimicrobiales; f__Elusimicrobiaceae; g__Elusimicrobium; s__	k__Bacteria	p__Elusimicrobia	c__Elusimicrobia	o__Elusimicrobiales	f__Elusimicrobiaceae	g__Elusimicrobium	s__	no	NA	NA	NA
ENA|CADBBJ010000031|CADBBJ010000031.1_21				K06942	RUG13817	k__Bacteria; p__Elusimicrobia; c__Elusimicrobia; o__Elusimicrobiales; f__Elusimicrobiaceae; g__Elusimicrobium; s__	k__Bacteria	p__Elusimicrobia	c__Elusimicrobia	o__Elusimicrobiales	f__Elusimicrobiaceae	g__Elusimicrobium	s__	no	NA	NA	NA
ENA|CADBBJ010000045|CADBBJ010000045.1_10	Metabolism	Overview|Energy metabolism|Amino acid metabolism	01200 Carbon metabolism|01230 Biosynthesis of amino acids|00920 Sulfur metabolism|00270 Cysteine and methionine metabolism	K01738	RUG13817	k__Bacteria; p__Elusimicrobia; c__Elusimicrobia; o__Elusimicrobiales; f__Elusimicrobiaceae; g__Elusimicrobium; s__	k__Bacteria	p__Elusimicrobia	c__Elusimicrobia	o__Elusimicrobiales	f__Elusimicrobiaceae	g__Elusimicrobium	s__	no	NA	NA	NA
ENA|CADBBJ010000051|CADBBJ010000051.1_5	Metabolism|Genetic Information Processing	Nucleotide metabolism|Transcription	00230 Purine metabolism|00240 Pyrimidine metabolism|03020 RNA polymerase	K03046	RUG13817	k__Bacteria; p__Elusimicrobia; c__Elusimicrobia; o__Elusimicrobiales; f__Elusimicrobiaceae; g__Elusimicrobium; s__	k__Bacteria	p__Elusimicrobia	c__Elusimicrobia	o__Elusimicrobiales	f__Elusimicrobiaceae	g__Elusimicrobium	s__	no	NA	NA	NA
ENA|CADBBJ010000051|CADBBJ010000051.1_6	Genetic Information Processing	Translation	03010 Ribosome	K02950	RUG13817	k__Bacteria; p__Elusimicrobia; c__Elusimicrobia; o__Elusimicrobiales; f__Elusimicrobiaceae; g__Elusimicrobium; s__	k__Bacteria	p__Elusimicrobia	c__Elusimicrobia	o__Elusimicrobiales	f__Elusimicrobiaceae	g__Elusimicrobium	s__	no	NA	NA	NA
ENA|CADBBJ010000067|CADBBJ010000067.1_4	Genetic Information Processing	Replication and repair	03410 Base excision repair|03430 Mismatch repair|03440 Homologous recombination	K07462	RUG13817	k__Bacteria; p__Elusimicrobia; c__Elusimicrobia; o__Elusimicrobiales; f__Elusimicrobiaceae; g__Elusimicrobium; s__	k__Bacteria	p__Elusimicrobia	c__Elusimicrobia	o__Elusimicrobiales	f__Elusimicrobiaceae	g__Elusimicrobium	s__	no	NA	NA	NA
ENA|CADBNU010000002|CADBNU010000002.1_8	Metabolism	Overview|Carbohydrate metabolism|Energy metabolism|Amino acid metabolism	01200 Carbon metabolism|00020 Citrate cycle (TCA cycle)|00620 Pyruvate metabolism|00630 Glyoxylate and dicarboxylate metabolism|00710 Carbon fixation in photosynthetic organisms|00720 Carbon fixation pathways in prokaryotes|00680 Methane metabolism|00270 Cysteine and methionine metabolism	K00024	RUG14133	k__Bacteria; p__Firmicutes; c__Bacilli; o__Bacillales; f__Bacillaceae; g__Bacillus; s__	k__Bacteria	p__Firmicutes	c__Bacilli	o__Bacillales	f__Bacillaceae	g__Bacillus	s__	no	NA	NA	NA
ENA|CADBNU010000009|CADBNU010000009.1_1	Metabolism	Energy metabolism|Amino acid metabolism	00910 Nitrogen metabolism|00250 Alanine, aspartate and glutamate metabolism|00330 Arginine and proline metabolism	K00262	RUG14133	k__Bacteria; p__Firmicutes; c__Bacilli; o__Bacillales; f__Bacillaceae; g__Bacillus; s__	k__Bacteria	p__Firmicutes	c__Bacilli	o__Bacillales	f__Bacillaceae	g__Bacillus	s__	no	NA	NA	NA
ENA|CADBNU010000018|CADBNU010000018.1_5	Metabolism	Overview|Energy metabolism|Amino acid metabolism|Metabolism of cofactors and vitamins	01200 Carbon metabolism|01230 Biosynthesis of amino acids|00680 Methane metabolism|00260 Glycine, serine and threonine metabolism|00750 Vitamin B6 metabolism	K00831	RUG14133	k__Bacteria; p__Firmicutes; c__Bacilli; o__Bacillales; f__Bacillaceae; g__Bacillus; s__	k__Bacteria	p__Firmicutes	c__Bacilli	o__Bacillales	f__Bacillaceae	g__Bacillus	s__	no	NA	NA	NA
ENA|CADBNU010000031|CADBNU010000031.1_4	Metabolism	Nucleotide metabolism|Metabolism of cofactors and vitamins	00230 Purine metabolism|00670 One carbon pool by folate	K00602	RUG14133	k__Bacteria; p__Firmicutes; c__Bacilli; o__Bacillales; f__Bacillaceae; g__Bacillus; s__	k__Bacteria	p__Firmicutes	c__Bacilli	o__Bacillales	f__Bacillaceae	g__Bacillus	s__	no	NA	NA	NA
ENA|CADBNU010000032|CADBNU010000032.1_2				K06419	RUG14133	k__Bacteria; p__Firmicutes; c__Bacilli; o__Bacillales; f__Bacillaceae; g__Bacillus; s__	k__Bacteria	p__Firmicutes	c__Bacilli	o__Bacillales	f__Bacillaceae	g__Bacillus	s__	no	NA	NA	NA
ENA|CADBNU010000034|CADBNU010000034.1_6	Metabolism	Overview|Amino acid metabolism|Metabolism of cofactors and vitamins	01210 2-Oxocarboxylic acid metabolism|01230 Biosynthesis of amino acids|00290 Valine, leucine and isoleucine biosynthesis|00770 Pantothenate and CoA biosynthesis	K00053	RUG14133	k__Bacteria; p__Firmicutes; c__Bacilli; o__Bacillales; f__Bacillaceae; g__Bacillus; s__	k__Bacteria	p__Firmicutes	c__Bacilli	o__Bacillales	f__Bacillaceae	g__Bacillus	s__	no	NA	NA	NA
ENA|CADBNU010000073|CADBNU010000073.1_4				K16899	RUG14133	k__Bacteria; p__Firmicutes; c__Bacilli; o__Bacillales; f__Bacillaceae; g__Bacillus; s__	k__Bacteria	p__Firmicutes	c__Bacilli	o__Bacillales	f__Bacillaceae	g__Bacillus	s__	no	NA	NA	NA
ENA|CADBNU010000074|CADBNU010000074.1_29	Genetic Information Processing	Translation	03010 Ribosome	K02967	RUG14133	k__Bacteria; p__Firmicutes; c__Bacilli; o__Bacillales; f__Bacillaceae; g__Bacillus; s__	k__Bacteria	p__Firmicutes	c__Bacilli	o__Bacillales	f__Bacillaceae	g__Bacillus	s__	no	NA	NA	NA
ENA|CADBNU010000074|CADBNU010000074.1_43				K02519	RUG14133	k__Bacteria; p__Firmicutes; c__Bacilli; o__Bacillales; f__Bacillaceae; g__Bacillus; s__	k__Bacteria	p__Firmicutes	c__Bacilli	o__Bacillales	f__Bacillaceae	g__Bacillus	s__	no	NA	NA	NA
ENA|CADBNU010000075|CADBNU010000075.1_1	Environmental Information Processing|Organismal Systems|Human Diseases	Membrane transport|Digestive system|Cancers	02010 ABC transporters|04976 Bile secretion|05206 MicroRNAs in cancer	K05658	RUG14133	k__Bacteria; p__Firmicutes; c__Bacilli; o__Bacillales; f__Bacillaceae; g__Bacillus; s__	k__Bacteria	p__Firmicutes	c__Bacilli	o__Bacillales	f__Bacillaceae	g__Bacillus	s__	yes	-0.049297	0.879075	Efficient
ENA|CADBNU010000084|CADBNU010000084.1_12	Metabolism	Nucleotide metabolism|Xenobiotics biodegradation and metabolism	00230 Purine metabolism|00983 Drug metabolism - other enzymes	K00088	RUG14133	k__Bacteria; p__Firmicutes; c__Bacilli; o__Bacillales; f__Bacillaceae; g__Bacillus; s__	k__Bacteria	p__Firmicutes	c__Bacilli	o__Bacillales	f__Bacillaceae	g__Bacillus	s__	no	NA	NA	NA
ENA|CADBNU010000102|CADBNU010000102.1_1	Genetic Information Processing	Translation	00970 Aminoacyl-tRNA biosynthesis	K01880	RUG14133	k__Bacteria; p__Firmicutes; c__Bacilli; o__Bacillales; f__Bacillaceae; g__Bacillus; s__	k__Bacteria	p__Firmicutes	c__Bacilli	o__Bacillales	f__Bacillaceae	g__Bacillus	s__	no	NA	NA	NA
ENA|CADBNU010000114|CADBNU010000114.1_2	Genetic Information Processing	Translation	03010 Ribosome	K02950	RUG14133	k__Bacteria; p__Firmicutes; c__Bacilli; o__Bacillales; f__Bacillaceae; g__Bacillus; s__	k__Bacteria	p__Firmicutes	c__Bacilli	o__Bacillales	f__Bacillaceae	g__Bacillus	s__	no	NA	NA	NA
ENA|CADBNU010000114|CADBNU010000114.1_4				K02355	RUG14133	k__Bacteria; p__Firmicutes; c__Bacilli; o__Bacillales; f__Bacillaceae; g__Bacillus; s__	k__Bacteria	p__Firmicutes	c__Bacilli	o__Bacillales	f__Bacillaceae	g__Bacillus	s__	no	NA	NA	NA
ENA|CADBNU010000114|CADBNU010000114.1_5	Organismal Systems	Environmental adaptation	04626 Plant-pathogen interaction	K02358	RUG14133	k__Bacteria; p__Firmicutes; c__Bacilli; o__Bacillales; f__Bacillaceae; g__Bacillus; s__	k__Bacteria	p__Firmicutes	c__Bacilli	o__Bacillales	f__Bacillaceae	g__Bacillus	s__	yes	-0.678322	0.0188251	Efficient
ENA|CADBNU010000117|CADBNU010000117.1_3	Environmental Information Processing|Cellular Processes	Signal transduction|Cell motility	02020 Two-component system|02030 Bacterial chemotaxis	K03406	RUG14133	k__Bacteria; p__Firmicutes; c__Bacilli; o__Bacillales; f__Bacillaceae; g__Bacillus; s__	k__Bacteria	p__Firmicutes	c__Bacilli	o__Bacillales	f__Bacillaceae	g__Bacillus	s__	no	NA	NA	NA
ENA|CADBNU010000142|CADBNU010000142.1_10	Genetic Information Processing|Environmental Information Processing|Organismal Systems|Human Diseases	Folding, sorting and degradation|Signal transduction|Immune system|Endocrine system|Environmental adaptation|Cancers	04141 Protein processing in endoplasmic reticulum|04151 PI3K-Akt signaling pathway|04621 NOD-like receptor signaling pathway|04612 Antigen processing and presentation|04915 Estrogen signaling pathway|04914 Progesterone-mediated oocyte maturation|04626 Plant-pathogen interaction|05200 Pathways in cancer|05215 Prostate cancer	K04079	RUG14133	k__Bacteria; p__Firmicutes; c__Bacilli; o__Bacillales; f__Bacillaceae; g__Bacillus; s__	k__Bacteria	p__Firmicutes	c__Bacilli	o__Bacillales	f__Bacillaceae	g__Bacillus	s__	no	NA	NA	NA
ENA|CADBNU010000157|CADBNU010000157.1_8				K02518	RUG14133	k__Bacteria; p__Firmicutes; c__Bacilli; o__Bacillales; f__Bacillaceae; g__Bacillus; s__	k__Bacteria	p__Firmicutes	c__Bacilli	o__Bacillales	f__Bacillaceae	g__Bacillus	s__	no	NA	NA	NA
ENA|CADBNU010000157|CADBNU010000157.1_11	Genetic Information Processing	Translation	03010 Ribosome	K02876	RUG14133	k__Bacteria; p__Firmicutes; c__Bacilli; o__Bacillales; f__Bacillaceae; g__Bacillus; s__	k__Bacteria	p__Firmicutes	c__Bacilli	o__Bacillales	f__Bacillaceae	g__Bacillus	s__	no	NA	NA	NA
ENA|CADBNU010000157|CADBNU010000157.1_18	Genetic Information Processing	Translation	03010 Ribosome	K02931	RUG14133	k__Bacteria; p__Firmicutes; c__Bacilli; o__Bacillales; f__Bacillaceae; g__Bacillus; s__	k__Bacteria	p__Firmicutes	c__Bacilli	o__Bacillales	f__Bacillaceae	g__Bacillus	s__	no	NA	NA	NA
ENA|CADBNU010000157|CADBNU010000157.1_22	Genetic Information Processing	Translation	03010 Ribosome	K02904	RUG14133	k__Bacteria; p__Firmicutes; c__Bacilli; o__Bacillales; f__Bacillaceae; g__Bacillus; s__	k__Bacteria	p__Firmicutes	c__Bacilli	o__Bacillales	f__Bacillaceae	g__Bacillus	s__	no	NA	NA	NA
ENA|CADBNU010000157|CADBNU010000157.1_24	Genetic Information Processing	Translation	03010 Ribosome	K02982	RUG14133	k__Bacteria; p__Firmicutes; c__Bacilli; o__Bacillales; f__Bacillaceae; g__Bacillus; s__	k__Bacteria	p__Firmicutes	c__Bacilli	o__Bacillales	f__Bacillaceae	g__Bacillus	s__	no	NA	NA	NA
ENA|CADBNU010000157|CADBNU010000157.1_25	Genetic Information Processing	Translation	03010 Ribosome	K02890	RUG14133	k__Bacteria; p__Firmicutes; c__Bacilli; o__Bacillales; f__Bacillaceae; g__Bacillus; s__	k__Bacteria	p__Firmicutes	c__Bacilli	o__Bacillales	f__Bacillaceae	g__Bacillus	s__	no	NA	NA	NA
ENA|CADBNU010000157|CADBNU010000157.1_27	Genetic Information Processing	Translation	03010 Ribosome	K02886	RUG14133	k__Bacteria; p__Firmicutes; c__Bacilli; o__Bacillales; f__Bacillaceae; g__Bacillus; s__	k__Bacteria	p__Firmicutes	c__Bacilli	o__Bacillales	f__Bacillaceae	g__Bacillus	s__	no	NA	NA	NA
ENA|CADBNU010000157|CADBNU010000157.1_31	Genetic Information Processing	Translation	03010 Ribosome	K02946	RUG14133	k__Bacteria; p__Firmicutes; c__Bacilli; o__Bacillales; f__Bacillaceae; g__Bacillus; s__	k__Bacteria	p__Firmicutes	c__Bacilli	o__Bacillales	f__Bacillaceae	g__Bacillus	s__	no	NA	NA	NA
ENA|CADBNU010000171|CADBNU010000171.1_10	Genetic Information Processing	Translation	03010 Ribosome	K02884	RUG14133	k__Bacteria; p__Firmicutes; c__Bacilli; o__Bacillales; f__Bacillaceae; g__Bacillus; s__	k__Bacteria	p__Firmicutes	c__Bacilli	o__Bacillales	f__Bacillaceae	g__Bacillus	s__	no	NA	NA	NA
ENA|CADBNU010000171|CADBNU010000171.1_12				K02860	RUG14133	k__Bacteria; p__Firmicutes; c__Bacilli; o__Bacillales; f__Bacillaceae; g__Bacillus; s__	k__Bacteria	p__Firmicutes	c__Bacilli	o__Bacillales	f__Bacillaceae	g__Bacillus	s__	no	NA	NA	NA
ENA|CADBNU010000171|CADBNU010000171.1_27				K07030	RUG14133	k__Bacteria; p__Firmicutes; c__Bacilli; o__Bacillales; f__Bacillaceae; g__Bacillus; s__	k__Bacteria	p__Firmicutes	c__Bacilli	o__Bacillales	f__Bacillaceae	g__Bacillus	s__	no	NA	NA	NA
ENA|CADBNU010000190|CADBNU010000190.1_7	Genetic Information Processing|Human Diseases	Folding, sorting and degradation|Endocrine and metabolic diseases|Infectious diseases	03018 RNA degradation|04940 Type I diabetes mellitus|05134 Legionellosis|05152 Tuberculosis	K04077	RUG14133	k__Bacteria; p__Firmicutes; c__Bacilli; o__Bacillales; f__Bacillaceae; g__Bacillus; s__	k__Bacteria	p__Firmicutes	c__Bacilli	o__Bacillales	f__Bacillaceae	g__Bacillus	s__	yes	-0.0915516	0.777196	Efficient
ENA|CADBNU010000192|CADBNU010000192.1_13	Metabolism|Genetic Information Processing	Metabolism of other amino acids|Translation	00450 Selenocompound metabolism|00970 Aminoacyl-tRNA biosynthesis	K01874	RUG14133	k__Bacteria; p__Firmicutes; c__Bacilli; o__Bacillales; f__Bacillaceae; g__Bacillus; s__	k__Bacteria	p__Firmicutes	c__Bacilli	o__Bacillales	f__Bacillaceae	g__Bacillus	s__	no	NA	NA	NA
ENA|CADBNU010000195|CADBNU010000195.1_12	Cellular Processes	Cell growth and death	04112 Cell cycle - Caulobacter	K03531	RUG14133	k__Bacteria; p__Firmicutes; c__Bacilli; o__Bacillales; f__Bacillaceae; g__Bacillus; s__	k__Bacteria	p__Firmicutes	c__Bacilli	o__Bacillales	f__Bacillaceae	g__Bacillus	s__	no	NA	NA	NA
ENA|CADBNU010000212|CADBNU010000212.1_2	Metabolism	Overview|Amino acid metabolism	01230 Biosynthesis of amino acids|00400 Phenylalanine, tyrosine and tryptophan biosynthesis	K13853	RUG14133	k__Bacteria; p__Firmicutes; c__Bacilli; o__Bacillales; f__Bacillaceae; g__Bacillus; s__	k__Bacteria	p__Firmicutes	c__Bacilli	o__Bacillales	f__Bacillaceae	g__Bacillus	s__	no	NA	NA	NA
ENA|CADBNU010000215|CADBNU010000215.1_1	Metabolism|Organismal Systems	Lipid metabolism|Endocrine system|Environmental adaptation	00561 Glycerolipid metabolism|03320 PPAR signaling pathway|04626 Plant-pathogen interaction	K00864	RUG14133	k__Bacteria; p__Firmicutes; c__Bacilli; o__Bacillales; f__Bacillaceae; g__Bacillus; s__	k__Bacteria	p__Firmicutes	c__Bacilli	o__Bacillales	f__Bacillaceae	g__Bacillus	s__	no	NA	NA	NA
ENA|CADBNU010000220|CADBNU010000220.1_18				K06419	RUG14133	k__Bacteria; p__Firmicutes; c__Bacilli; o__Bacillales; f__Bacillaceae; g__Bacillus; s__	k__Bacteria	p__Firmicutes	c__Bacilli	o__Bacillales	f__Bacillaceae	g__Bacillus	s__	no	NA	NA	NA
ENA|CADBNU010000282|CADBNU010000282.1_1	Metabolism|Genetic Information Processing	Nucleotide metabolism|Transcription	00230 Purine metabolism|00240 Pyrimidine metabolism|03020 RNA polymerase	K03046	RUG14133	k__Bacteria; p__Firmicutes; c__Bacilli; o__Bacillales; f__Bacillaceae; g__Bacillus; s__	k__Bacteria	p__Firmicutes	c__Bacilli	o__Bacillales	f__Bacillaceae	g__Bacillus	s__	no	NA	NA	NA
ENA|CADBNU010000282|CADBNU010000282.1_2	Metabolism|Genetic Information Processing	Nucleotide metabolism|Transcription	00230 Purine metabolism|00240 Pyrimidine metabolism|03020 RNA polymerase	K03043	RUG14133	k__Bacteria; p__Firmicutes; c__Bacilli; o__Bacillales; f__Bacillaceae; g__Bacillus; s__	k__Bacteria	p__Firmicutes	c__Bacilli	o__Bacillales	f__Bacillaceae	g__Bacillus	s__	no	NA	NA	NA
ENA|CADBNU010000282|CADBNU010000282.1_7	Genetic Information Processing	Translation	03010 Ribosome	K02867	RUG14133	k__Bacteria; p__Firmicutes; c__Bacilli; o__Bacillales; f__Bacillaceae; g__Bacillus; s__	k__Bacteria	p__Firmicutes	c__Bacilli	o__Bacillales	f__Bacillaceae	g__Bacillus	s__	no	NA	NA	NA
ENA|CADBNU010000282|CADBNU010000282.1_21				K03696	RUG14133	k__Bacteria; p__Firmicutes; c__Bacilli; o__Bacillales; f__Bacillaceae; g__Bacillus; s__	k__Bacteria	p__Firmicutes	c__Bacilli	o__Bacillales	f__Bacillaceae	g__Bacillus	s__	no	NA	NA	NA
ENA|CADBNU010000283|CADBNU010000283.1_6	Genetic Information Processing	Translation	00970 Aminoacyl-tRNA biosynthesis	K01868	RUG14133	k__Bacteria; p__Firmicutes; c__Bacilli; o__Bacillales; f__Bacillaceae; g__Bacillus; s__	k__Bacteria	p__Firmicutes	c__Bacilli	o__Bacillales	f__Bacillaceae	g__Bacillus	s__	no	NA	NA	NA
ENA|CADBNU010000289|CADBNU010000289.1_1	Metabolism	Nucleotide metabolism	00240 Pyrimidine metabolism	K00761	RUG14133	k__Bacteria; p__Firmicutes; c__Bacilli; o__Bacillales; f__Bacillaceae; g__Bacillus; s__	k__Bacteria	p__Firmicutes	c__Bacilli	o__Bacillales	f__Bacillaceae	g__Bacillus	s__	no	NA	NA	NA
ENA|CADBNU010000305|CADBNU010000305.1_5	Metabolism	Metabolism of terpenoids and polyketides	00281 Geraniol degradation	K00257	RUG14133	k__Bacteria; p__Firmicutes; c__Bacilli; o__Bacillales; f__Bacillaceae; g__Bacillus; s__	k__Bacteria	p__Firmicutes	c__Bacilli	o__Bacillales	f__Bacillaceae	g__Bacillus	s__	no	NA	NA	NA
ENA|CADBNU010000310|CADBNU010000310.1_3				K03667	RUG14133	k__Bacteria; p__Firmicutes; c__Bacilli; o__Bacillales; f__Bacillaceae; g__Bacillus; s__	k__Bacteria	p__Firmicutes	c__Bacilli	o__Bacillales	f__Bacillaceae	g__Bacillus	s__	no	NA	NA	NA
ENA|CADBNU010000310|CADBNU010000310.1_4				K03706	RUG14133	k__Bacteria; p__Firmicutes; c__Bacilli; o__Bacillales; f__Bacillaceae; g__Bacillus; s__	k__Bacteria	p__Firmicutes	c__Bacilli	o__Bacillales	f__Bacillaceae	g__Bacillus	s__	no	NA	NA	NA
ENA|CADBNU010000319|CADBNU010000319.1_20	Metabolism	Nucleotide metabolism	00230 Purine metabolism|00240 Pyrimidine metabolism	K00940	RUG14133	k__Bacteria; p__Firmicutes; c__Bacilli; o__Bacillales; f__Bacillaceae; g__Bacillus; s__	k__Bacteria	p__Firmicutes	c__Bacilli	o__Bacillales	f__Bacillaceae	g__Bacillus	s__	no	NA	NA	NA
ENA|CADBNU010000373|CADBNU010000373.1_8				K06421	RUG14133	k__Bacteria; p__Firmicutes; c__Bacilli; o__Bacillales; f__Bacillaceae; g__Bacillus; s__	k__Bacteria	p__Firmicutes	c__Bacilli	o__Bacillales	f__Bacillaceae	g__Bacillus	s__	no	NA	NA	NA
ENA|CADBNU010000375|CADBNU010000375.1_1				K06950	RUG14133	k__Bacteria; p__Firmicutes; c__Bacilli; o__Bacillales; f__Bacillaceae; g__Bacillus; s__	k__Bacteria	p__Firmicutes	c__Bacilli	o__Bacillales	f__Bacillaceae	g__Bacillus	s__	no	NA	NA	NA
ENA|CADBNU010000375|CADBNU010000375.1_3				K06416	RUG14133	k__Bacteria; p__Firmicutes; c__Bacilli; o__Bacillales; f__Bacillaceae; g__Bacillus; s__	k__Bacteria	p__Firmicutes	c__Bacilli	o__Bacillales	f__Bacillaceae	g__Bacillus	s__	no	NA	NA	NA
ENA|CADBNU010000408|CADBNU010000408.1_2				K03282	RUG14133	k__Bacteria; p__Firmicutes; c__Bacilli; o__Bacillales; f__Bacillaceae; g__Bacillus; s__	k__Bacteria	p__Firmicutes	c__Bacilli	o__Bacillales	f__Bacillaceae	g__Bacillus	s__	no	NA	NA	NA
ENA|CADBNU010000429|CADBNU010000429.1_4	Metabolism|Environmental Information Processing|Human Diseases	Overview|Carbohydrate metabolism|Energy metabolism|Signal transduction|Neurodegenerative diseases	01200 Carbon metabolism|01230 Biosynthesis of amino acids|00010 Glycolysis / Gluconeogenesis|00710 Carbon fixation in photosynthetic organisms|04066 HIF-1 signaling pathway|05010 Alzheimer's disease	K00134	RUG14133	k__Bacteria; p__Firmicutes; c__Bacilli; o__Bacillales; f__Bacillaceae; g__Bacillus; s__	k__Bacteria	p__Firmicutes	c__Bacilli	o__Bacillales	f__Bacillaceae	g__Bacillus	s__	yes	0.430673	0.162221	Inefficient
ENA|CADBNU010000440|CADBNU010000440.1_4	Metabolism	Nucleotide metabolism|Amino acid metabolism	00230 Purine metabolism|00250 Alanine, aspartate and glutamate metabolism	K01756	RUG14133	k__Bacteria; p__Firmicutes; c__Bacilli; o__Bacillales; f__Bacillaceae; g__Bacillus; s__	k__Bacteria	p__Firmicutes	c__Bacilli	o__Bacillales	f__Bacillaceae	g__Bacillus	s__	no	NA	NA	NA
ENA|CADCQL010000019|CADCQL010000019.1_1	Genetic Information Processing|Human Diseases	Folding, sorting and degradation|Endocrine and metabolic diseases|Infectious diseases	03018 RNA degradation|04940 Type I diabetes mellitus|05134 Legionellosis|05152 Tuberculosis	K04077	RUG14882	k__Bacteria; p__Firmicutes; c__Bacilli; o__Lactobacillales; f__Lactobacillaceae; g__Lactobacillus; s__	k__Bacteria	p__Firmicutes	c__Bacilli	o__Lactobacillales	f__Lactobacillaceae	g__Lactobacillus	s__	no	NA	NA	NA
ENA|CADCQL010000034|CADCQL010000034.1_16	Genetic Information Processing	Translation	00970 Aminoacyl-tRNA biosynthesis	K01872	RUG14882	k__Bacteria; p__Firmicutes; c__Bacilli; o__Lactobacillales; f__Lactobacillaceae; g__Lactobacillus; s__	k__Bacteria	p__Firmicutes	c__Bacilli	o__Lactobacillales	f__Lactobacillaceae	g__Lactobacillus	s__	no	NA	NA	NA
ENA|CADCQL010000056|CADCQL010000056.1_5	Metabolism|Environmental Information Processing	Carbohydrate metabolism|Membrane transport	00051 Fructose and mannose metabolism|00520 Amino sugar and nucleotide sugar metabolism|02060 Phosphotransferase system (PTS)	K02794	RUG14882	k__Bacteria; p__Firmicutes; c__Bacilli; o__Lactobacillales; f__Lactobacillaceae; g__Lactobacillus; s__	k__Bacteria	p__Firmicutes	c__Bacilli	o__Lactobacillales	f__Lactobacillaceae	g__Lactobacillus	s__	no	NA	NA	NA
ENA|CADCQL010000057|CADCQL010000057.1_32	Metabolism|Environmental Information Processing|Human Diseases	Overview|Carbohydrate metabolism|Energy metabolism|Signal transduction|Neurodegenerative diseases	01200 Carbon metabolism|01230 Biosynthesis of amino acids|00010 Glycolysis / Gluconeogenesis|00710 Carbon fixation in photosynthetic organisms|04066 HIF-1 signaling pathway|05010 Alzheimer's disease	K00134	RUG14882	k__Bacteria; p__Firmicutes; c__Bacilli; o__Lactobacillales; f__Lactobacillaceae; g__Lactobacillus; s__	k__Bacteria	p__Firmicutes	c__Bacilli	o__Lactobacillales	f__Lactobacillaceae	g__Lactobacillus	s__	no	NA	NA	NA
ENA|CADCQL010000057|CADCQL010000057.1_35	Metabolism|Genetic Information Processing|Environmental Information Processing	Overview|Carbohydrate metabolism|Energy metabolism|Folding, sorting and degradation|Signal transduction	01200 Carbon metabolism|01230 Biosynthesis of amino acids|00010 Glycolysis / Gluconeogenesis|00680 Methane metabolism|03018 RNA degradation|04066 HIF-1 signaling pathway	K01689	RUG14882	k__Bacteria; p__Firmicutes; c__Bacilli; o__Lactobacillales; f__Lactobacillaceae; g__Lactobacillus; s__	k__Bacteria	p__Firmicutes	c__Bacilli	o__Lactobacillales	f__Lactobacillaceae	g__Lactobacillus	s__	no	NA	NA	NA
ENA|CADCQL010000061|CADCQL010000061.1_5				K07030	RUG14882	k__Bacteria; p__Firmicutes; c__Bacilli; o__Lactobacillales; f__Lactobacillaceae; g__Lactobacillus; s__	k__Bacteria	p__Firmicutes	c__Bacilli	o__Lactobacillales	f__Lactobacillaceae	g__Lactobacillus	s__	no	NA	NA	NA
ENA|CADCQL010000067|CADCQL010000067.1_5	Metabolism|Genetic Information Processing	Nucleotide metabolism|Transcription	00230 Purine metabolism|00240 Pyrimidine metabolism|03020 RNA polymerase	K03043	RUG14882	k__Bacteria; p__Firmicutes; c__Bacilli; o__Lactobacillales; f__Lactobacillaceae; g__Lactobacillus; s__	k__Bacteria	p__Firmicutes	c__Bacilli	o__Lactobacillales	f__Lactobacillaceae	g__Lactobacillus	s__	no	NA	NA	NA
ENA|CADCQL010000067|CADCQL010000067.1_6	Metabolism|Genetic Information Processing	Nucleotide metabolism|Transcription	00230 Purine metabolism|00240 Pyrimidine metabolism|03020 RNA polymerase	K03046	RUG14882	k__Bacteria; p__Firmicutes; c__Bacilli; o__Lactobacillales; f__Lactobacillaceae; g__Lactobacillus; s__	k__Bacteria	p__Firmicutes	c__Bacilli	o__Lactobacillales	f__Lactobacillaceae	g__Lactobacillus	s__	no	NA	NA	NA
ENA|CADCQL010000067|CADCQL010000067.1_16	Genetic Information Processing	Translation	03010 Ribosome	K02886	RUG14882	k__Bacteria; p__Firmicutes; c__Bacilli; o__Lactobacillales; f__Lactobacillaceae; g__Lactobacillus; s__	k__Bacteria	p__Firmicutes	c__Bacilli	o__Lactobacillales	f__Lactobacillaceae	g__Lactobacillus	s__	no	NA	NA	NA
ENA|CADCQL010000071|CADCQL010000071.1_2	Metabolism	Overview|Carbohydrate metabolism|Metabolism of other amino acids	01200 Carbon metabolism|00030 Pentose phosphate pathway|00480 Glutathione metabolism	K00033	RUG14882	k__Bacteria; p__Firmicutes; c__Bacilli; o__Lactobacillales; f__Lactobacillaceae; g__Lactobacillus; s__	k__Bacteria	p__Firmicutes	c__Bacilli	o__Lactobacillales	f__Lactobacillaceae	g__Lactobacillus	s__	no	NA	NA	NA
ENA|CADCQL010000074|CADCQL010000074.1_1	Organismal Systems	Environmental adaptation	04626 Plant-pathogen interaction	K02358	RUG14882	k__Bacteria; p__Firmicutes; c__Bacilli; o__Lactobacillales; f__Lactobacillaceae; g__Lactobacillus; s__	k__Bacteria	p__Firmicutes	c__Bacilli	o__Lactobacillales	f__Lactobacillaceae	g__Lactobacillus	s__	yes	0.690158	0.0129864	Inefficient
ENA|CADCQL010000074|CADCQL010000074.1_5	Cellular Processes	Cell growth and death	04112 Cell cycle - Caulobacter	K03544	RUG14882	k__Bacteria; p__Firmicutes; c__Bacilli; o__Lactobacillales; f__Lactobacillaceae; g__Lactobacillus; s__	k__Bacteria	p__Firmicutes	c__Bacilli	o__Lactobacillales	f__Lactobacillaceae	g__Lactobacillus	s__	no	NA	NA	NA
k99_2852922_24	Metabolism	Energy metabolism|Amino acid metabolism	00910 Nitrogen metabolism|00250 Alanine, aspartate and glutamate metabolism|00330 Arginine and proline metabolism	K00262	MAG_48	k__Bacteria; p__Firmicutes; c__Erysipelotrichi; o__Erysipelotrichales; f__Erysipelotrichaceae; g__; s__	k__Bacteria	p__Firmicutes	c__Erysipelotrichi	o__Erysipelotrichales	f__Erysipelotrichaceae	g__	s__	no	NA	NA	NA
k99_2852922_37	Genetic Information Processing	Translation	03010 Ribosome	K02967	MAG_48	k__Bacteria; p__Firmicutes; c__Erysipelotrichi; o__Erysipelotrichales; f__Erysipelotrichaceae; g__; s__	k__Bacteria	p__Firmicutes	c__Erysipelotrichi	o__Erysipelotrichales	f__Erysipelotrichaceae	g__	s__	no	NA	NA	NA
k99_4469584_1	Metabolism	Overview|Carbohydrate metabolism|Energy metabolism	01200 Carbon metabolism|00620 Pyruvate metabolism|00710 Carbon fixation in photosynthetic organisms|00720 Carbon fixation pathways in prokaryotes	K01006	MAG_48	k__Bacteria; p__Firmicutes; c__Erysipelotrichi; o__Erysipelotrichales; f__Erysipelotrichaceae; g__; s__	k__Bacteria	p__Firmicutes	c__Erysipelotrichi	o__Erysipelotrichales	f__Erysipelotrichaceae	g__	s__	no	NA	NA	NA
k99_6619666_8	Genetic Information Processing	Translation	03010 Ribosome	K02988	MAG_48	k__Bacteria; p__Firmicutes; c__Erysipelotrichi; o__Erysipelotrichales; f__Erysipelotrichaceae; g__; s__	k__Bacteria	p__Firmicutes	c__Erysipelotrichi	o__Erysipelotrichales	f__Erysipelotrichaceae	g__	s__	yes	-0.437792	0.154626	Efficient
k99_8361133_3	Genetic Information Processing	Translation	03010 Ribosome	K02996	MAG_48	k__Bacteria; p__Firmicutes; c__Erysipelotrichi; o__Erysipelotrichales; f__Erysipelotrichaceae; g__; s__	k__Bacteria	p__Firmicutes	c__Erysipelotrichi	o__Erysipelotrichales	f__Erysipelotrichaceae	g__	s__	no	NA	NA	NA
k99_11093639_10	Metabolism	Energy metabolism	00190 Oxidative phosphorylation	K15987	MAG_48	k__Bacteria; p__Firmicutes; c__Erysipelotrichi; o__Erysipelotrichales; f__Erysipelotrichaceae; g__; s__	k__Bacteria	p__Firmicutes	c__Erysipelotrichi	o__Erysipelotrichales	f__Erysipelotrichaceae	g__	s__	no	NA	NA	NA
k99_12344462_8	Environmental Information Processing	Membrane transport	02010 ABC transporters	K10117	MAG_48	k__Bacteria; p__Firmicutes; c__Erysipelotrichi; o__Erysipelotrichales; f__Erysipelotrichaceae; g__; s__	k__Bacteria	p__Firmicutes	c__Erysipelotrichi	o__Erysipelotrichales	f__Erysipelotrichaceae	g__	s__	no	NA	NA	NA
k99_18144090_2	Metabolism	Overview|Carbohydrate metabolism|Energy metabolism|Amino acid metabolism	01200 Carbon metabolism|01230 Biosynthesis of amino acids|00010 Glycolysis / Gluconeogenesis|00680 Methane metabolism|00260 Glycine, serine and threonine metabolism	K01834	MAG_48	k__Bacteria; p__Firmicutes; c__Erysipelotrichi; o__Erysipelotrichales; f__Erysipelotrichaceae; g__; s__	k__Bacteria	p__Firmicutes	c__Erysipelotrichi	o__Erysipelotrichales	f__Erysipelotrichaceae	g__	s__	no	NA	NA	NA
k99_19163525_6	Metabolism|Genetic Information Processing|Environmental Information Processing	Overview|Carbohydrate metabolism|Energy metabolism|Folding, sorting and degradation|Signal transduction	01200 Carbon metabolism|01230 Biosynthesis of amino acids|00010 Glycolysis / Gluconeogenesis|00680 Methane metabolism|03018 RNA degradation|04066 HIF-1 signaling pathway	K01689	MAG_48	k__Bacteria; p__Firmicutes; c__Erysipelotrichi; o__Erysipelotrichales; f__Erysipelotrichaceae; g__; s__	k__Bacteria	p__Firmicutes	c__Erysipelotrichi	o__Erysipelotrichales	f__Erysipelotrichaceae	g__	s__	no	NA	NA	NA
k99_19163525_7	Metabolism	Overview|Carbohydrate metabolism|Energy metabolism	01200 Carbon metabolism|01230 Biosynthesis of amino acids|00010 Glycolysis / Gluconeogenesis|00051 Fructose and mannose metabolism|00562 Inositol phosphate metabolism|00710 Carbon fixation in photosynthetic organisms	K01803	MAG_48	k__Bacteria; p__Firmicutes; c__Erysipelotrichi; o__Erysipelotrichales; f__Erysipelotrichaceae; g__; s__	k__Bacteria	p__Firmicutes	c__Erysipelotrichi	o__Erysipelotrichales	f__Erysipelotrichaceae	g__	s__	no	NA	NA	NA
k99_19163525_8	Metabolism	Overview|Carbohydrate metabolism|Energy metabolism	01200 Carbon metabolism|01230 Biosynthesis of amino acids|00010 Glycolysis / Gluconeogenesis|00710 Carbon fixation in photosynthetic organisms	K00927	MAG_48	k__Bacteria; p__Firmicutes; c__Erysipelotrichi; o__Erysipelotrichales; f__Erysipelotrichaceae; g__; s__	k__Bacteria	p__Firmicutes	c__Erysipelotrichi	o__Erysipelotrichales	f__Erysipelotrichaceae	g__	s__	yes	0.496503	0.104093	Inefficient
k99_22910522_3	Genetic Information Processing	Translation	00970 Aminoacyl-tRNA biosynthesis	K01875	MAG_48	k__Bacteria; p__Firmicutes; c__Erysipelotrichi; o__Erysipelotrichales; f__Erysipelotrichaceae; g__; s__	k__Bacteria	p__Firmicutes	c__Erysipelotrichi	o__Erysipelotrichales	f__Erysipelotrichaceae	g__	s__	yes	0.126899	0.694318	Inefficient
k99_22910522_48	Metabolism|Environmental Information Processing|Human Diseases	Overview|Carbohydrate metabolism|Energy metabolism|Signal transduction|Neurodegenerative diseases	01200 Carbon metabolism|01230 Biosynthesis of amino acids|00010 Glycolysis / Gluconeogenesis|00710 Carbon fixation in photosynthetic organisms|04066 HIF-1 signaling pathway|05010 Alzheimer's disease	K00134	MAG_48	k__Bacteria; p__Firmicutes; c__Erysipelotrichi; o__Erysipelotrichales; f__Erysipelotrichaceae; g__; s__	k__Bacteria	p__Firmicutes	c__Erysipelotrichi	o__Erysipelotrichales	f__Erysipelotrichaceae	g__	s__	yes	0.098594	0.760484	Inefficient
k99_22910522_56	Genetic Information Processing	Translation	03010 Ribosome	K02950	MAG_48	k__Bacteria; p__Firmicutes; c__Erysipelotrichi; o__Erysipelotrichales; f__Erysipelotrichaceae; g__; s__	k__Bacteria	p__Firmicutes	c__Erysipelotrichi	o__Erysipelotrichales	f__Erysipelotrichaceae	g__	s__	no	NA	NA	NA
k99_22910522_58				K02355	MAG_48	k__Bacteria; p__Firmicutes; c__Erysipelotrichi; o__Erysipelotrichales; f__Erysipelotrichaceae; g__; s__	k__Bacteria	p__Firmicutes	c__Erysipelotrichi	o__Erysipelotrichales	f__Erysipelotrichaceae	g__	s__	no	NA	NA	NA
k99_22910522_59	Organismal Systems	Environmental adaptation	04626 Plant-pathogen interaction	K02358	MAG_48	k__Bacteria; p__Firmicutes; c__Erysipelotrichi; o__Erysipelotrichales; f__Erysipelotrichaceae; g__; s__	k__Bacteria	p__Firmicutes	c__Erysipelotrichi	o__Erysipelotrichales	f__Erysipelotrichaceae	g__	s__	no	NA	NA	NA
k99_22910522_67	Genetic Information Processing	Translation	03010 Ribosome	K02886	MAG_48	k__Bacteria; p__Firmicutes; c__Erysipelotrichi; o__Erysipelotrichales; f__Erysipelotrichaceae; g__; s__	k__Bacteria	p__Firmicutes	c__Erysipelotrichi	o__Erysipelotrichales	f__Erysipelotrichaceae	g__	s__	no	NA	NA	NA
k99_28469921_1				K07335	MAG_48	k__Bacteria; p__Firmicutes; c__Erysipelotrichi; o__Erysipelotrichales; f__Erysipelotrichaceae; g__; s__	k__Bacteria	p__Firmicutes	c__Erysipelotrichi	o__Erysipelotrichales	f__Erysipelotrichaceae	g__	s__	no	NA	NA	NA
k99_28469921_20	Metabolism|Environmental Information Processing|Organismal Systems	Overview|Carbohydrate metabolism|Energy metabolism|Amino acid metabolism|Signal transduction|Nervous system	01230 Biosynthesis of amino acids|00630 Glyoxylate and dicarboxylate metabolism|00910 Nitrogen metabolism|00250 Alanine, aspartate and glutamate metabolism|00330 Arginine and proline metabolism|02020 Two-component system|04724 Glutamatergic synapse|04727 GABAergic synapse	K01915	MAG_48	k__Bacteria; p__Firmicutes; c__Erysipelotrichi; o__Erysipelotrichales; f__Erysipelotrichaceae; g__; s__	k__Bacteria	p__Firmicutes	c__Erysipelotrichi	o__Erysipelotrichales	f__Erysipelotrichaceae	g__	s__	no	NA	NA	NA
k99_29357166_8	Environmental Information Processing	Membrane transport	02010 ABC transporters	K15580	MAG_48	k__Bacteria; p__Firmicutes; c__Erysipelotrichi; o__Erysipelotrichales; f__Erysipelotrichaceae; g__; s__	k__Bacteria	p__Firmicutes	c__Erysipelotrichi	o__Erysipelotrichales	f__Erysipelotrichaceae	g__	s__	yes	-0.690481	0.0129267	Efficient
k99_29357166_12	Environmental Information Processing	Membrane transport	02010 ABC transporters	K10823	MAG_48	k__Bacteria; p__Firmicutes; c__Erysipelotrichi; o__Erysipelotrichales; f__Erysipelotrichaceae; g__; s__	k__Bacteria	p__Firmicutes	c__Erysipelotrichi	o__Erysipelotrichales	f__Erysipelotrichaceae	g__	s__	yes	0.262697	0.409428	Inefficient
k99_29357166_35	Metabolism	Metabolism of terpenoids and polyketides|Biosynthesis of other secondary metabolites	00523 Polyketide sugar unit biosynthesis|00521 Streptomycin biosynthesis	K00973	MAG_48	k__Bacteria; p__Firmicutes; c__Erysipelotrichi; o__Erysipelotrichales; f__Erysipelotrichaceae; g__; s__	k__Bacteria	p__Firmicutes	c__Erysipelotrichi	o__Erysipelotrichales	f__Erysipelotrichaceae	g__	s__	no	NA	NA	NA
k99_29584946_30	Metabolism	Carbohydrate metabolism|Nucleotide metabolism|Biosynthesis of other secondary metabolites	00010 Glycolysis / Gluconeogenesis|00030 Pentose phosphate pathway|00052 Galactose metabolism|00500 Starch and sucrose metabolism|00520 Amino sugar and nucleotide sugar metabolism|00230 Purine metabolism|00521 Streptomycin biosynthesis	K01835	MAG_48	k__Bacteria; p__Firmicutes; c__Erysipelotrichi; o__Erysipelotrichales; f__Erysipelotrichaceae; g__; s__	k__Bacteria	p__Firmicutes	c__Erysipelotrichi	o__Erysipelotrichales	f__Erysipelotrichaceae	g__	s__	no	NA	NA	NA
k99_41214801_31	Metabolism|Environmental Information Processing	Overview|Carbohydrate metabolism|Energy metabolism|Xenobiotics biodegradation and metabolism|Signal transduction	01200 Carbon metabolism|00020 Citrate cycle (TCA cycle)|00650 Butanoate metabolism|00190 Oxidative phosphorylation|00720 Carbon fixation pathways in prokaryotes|00623 Toluene degradation|02020 Two-component system	K00244	MAG_48	k__Bacteria; p__Firmicutes; c__Erysipelotrichi; o__Erysipelotrichales; f__Erysipelotrichaceae; g__; s__	k__Bacteria	p__Firmicutes	c__Erysipelotrichi	o__Erysipelotrichales	f__Erysipelotrichaceae	g__	s__	no	NA	NA	NA
k99_41354538_23	Metabolism	Nucleotide metabolism|Metabolism of cofactors and vitamins	00230 Purine metabolism|00240 Pyrimidine metabolism|00760 Nicotinate and nicotinamide metabolism	K03784	MAG_48	k__Bacteria; p__Firmicutes; c__Erysipelotrichi; o__Erysipelotrichales; f__Erysipelotrichaceae; g__; s__	k__Bacteria	p__Firmicutes	c__Erysipelotrichi	o__Erysipelotrichales	f__Erysipelotrichaceae	g__	s__	no	NA	NA	NA
k99_41627768_9	Cellular Processes	Cell growth and death	04112 Cell cycle - Caulobacter	K03531	MAG_48	k__Bacteria; p__Firmicutes; c__Erysipelotrichi; o__Erysipelotrichales; f__Erysipelotrichaceae; g__; s__	k__Bacteria	p__Firmicutes	c__Erysipelotrichi	o__Erysipelotrichales	f__Erysipelotrichaceae	g__	s__	no	NA	NA	NA
k99_42879092_8	Metabolism	Carbohydrate metabolism	00500 Starch and sucrose metabolism	K05341	MAG_48	k__Bacteria; p__Firmicutes; c__Erysipelotrichi; o__Erysipelotrichales; f__Erysipelotrichaceae; g__; s__	k__Bacteria	p__Firmicutes	c__Erysipelotrichi	o__Erysipelotrichales	f__Erysipelotrichaceae	g__	s__	no	NA	NA	NA
k99_42879092_16	Metabolism	Carbohydrate metabolism	00520 Amino sugar and nucleotide sugar metabolism	K02564	MAG_48	k__Bacteria; p__Firmicutes; c__Erysipelotrichi; o__Erysipelotrichales; f__Erysipelotrichaceae; g__; s__	k__Bacteria	p__Firmicutes	c__Erysipelotrichi	o__Erysipelotrichales	f__Erysipelotrichaceae	g__	s__	no	NA	NA	NA
k99_42879092_17				K03522	MAG_48	k__Bacteria; p__Firmicutes; c__Erysipelotrichi; o__Erysipelotrichales; f__Erysipelotrichaceae; g__; s__	k__Bacteria	p__Firmicutes	c__Erysipelotrichi	o__Erysipelotrichales	f__Erysipelotrichaceae	g__	s__	no	NA	NA	NA
k99_42879092_18				K03521	MAG_48	k__Bacteria; p__Firmicutes; c__Erysipelotrichi; o__Erysipelotrichales; f__Erysipelotrichaceae; g__; s__	k__Bacteria	p__Firmicutes	c__Erysipelotrichi	o__Erysipelotrichales	f__Erysipelotrichaceae	g__	s__	no	NA	NA	NA
k99_42879092_19	Metabolism	Overview|Carbohydrate metabolism|Lipid metabolism|Amino acid metabolism	01200 Carbon metabolism|01212 Fatty acid metabolism|00650 Butanoate metabolism|00071 Fatty acid degradation|00280 Valine, leucine and isoleucine degradation	K00248	MAG_48	k__Bacteria; p__Firmicutes; c__Erysipelotrichi; o__Erysipelotrichales; f__Erysipelotrichaceae; g__; s__	k__Bacteria	p__Firmicutes	c__Erysipelotrichi	o__Erysipelotrichales	f__Erysipelotrichaceae	g__	s__	no	NA	NA	NA
k99_42879092_20	Metabolism	Carbohydrate metabolism|Amino acid metabolism|Xenobiotics biodegradation and metabolism	00650 Butanoate metabolism|00360 Phenylalanine metabolism|00362 Benzoate degradation	K00074	MAG_48	k__Bacteria; p__Firmicutes; c__Erysipelotrichi; o__Erysipelotrichales; f__Erysipelotrichaceae; g__; s__	k__Bacteria	p__Firmicutes	c__Erysipelotrichi	o__Erysipelotrichales	f__Erysipelotrichaceae	g__	s__	yes	-0.00350263	0.99138	Efficient
k99_42879092_45	Metabolism	Nucleotide metabolism	00230 Purine metabolism	K01923	MAG_48	k__Bacteria; p__Firmicutes; c__Erysipelotrichi; o__Erysipelotrichales; f__Erysipelotrichaceae; g__; s__	k__Bacteria	p__Firmicutes	c__Erysipelotrichi	o__Erysipelotrichales	f__Erysipelotrichaceae	g__	s__	no	NA	NA	NA
k99_42879092_61	Environmental Information Processing	Membrane transport	02010 ABC transporters	K10542	MAG_48	k__Bacteria; p__Firmicutes; c__Erysipelotrichi; o__Erysipelotrichales; f__Erysipelotrichaceae; g__; s__	k__Bacteria	p__Firmicutes	c__Erysipelotrichi	o__Erysipelotrichales	f__Erysipelotrichaceae	g__	s__	no	NA	NA	NA
k99_42879092_62	Environmental Information Processing|Cellular Processes	Membrane transport|Cell motility	02010 ABC transporters|02030 Bacterial chemotaxis	K10540	MAG_48	k__Bacteria; p__Firmicutes; c__Erysipelotrichi; o__Erysipelotrichales; f__Erysipelotrichaceae; g__; s__	k__Bacteria	p__Firmicutes	c__Erysipelotrichi	o__Erysipelotrichales	f__Erysipelotrichaceae	g__	s__	yes	-0.398813	0.199075	Efficient
k99_50080005_5	Metabolism	Overview|Carbohydrate metabolism	01200 Carbon metabolism|00010 Glycolysis / Gluconeogenesis|00030 Pentose phosphate pathway|00500 Starch and sucrose metabolism|00520 Amino sugar and nucleotide sugar metabolism	K01810	MAG_48	k__Bacteria; p__Firmicutes; c__Erysipelotrichi; o__Erysipelotrichales; f__Erysipelotrichaceae; g__; s__	k__Bacteria	p__Firmicutes	c__Erysipelotrichi	o__Erysipelotrichales	f__Erysipelotrichaceae	g__	s__	yes	0.101576	0.753434	Inefficient
k99_53806583_12	Metabolism	Nucleotide metabolism	00230 Purine metabolism|00240 Pyrimidine metabolism	K00527	MAG_48	k__Bacteria; p__Firmicutes; c__Erysipelotrichi; o__Erysipelotrichales; f__Erysipelotrichaceae; g__; s__	k__Bacteria	p__Firmicutes	c__Erysipelotrichi	o__Erysipelotrichales	f__Erysipelotrichaceae	g__	s__	no	NA	NA	NA
k99_55372379_22	Metabolism	Overview|Energy metabolism	01200 Carbon metabolism|00720 Carbon fixation pathways in prokaryotes	K03737	MAG_48	k__Bacteria; p__Firmicutes; c__Erysipelotrichi; o__Erysipelotrichales; f__Erysipelotrichaceae; g__; s__	k__Bacteria	p__Firmicutes	c__Erysipelotrichi	o__Erysipelotrichales	f__Erysipelotrichaceae	g__	s__	yes	-0.4964	0.100685	Efficient
k99_56276132_16	Metabolism|Environmental Information Processing	Overview|Carbohydrate metabolism|Energy metabolism|Xenobiotics biodegradation and metabolism|Signal transduction	01200 Carbon metabolism|00020 Citrate cycle (TCA cycle)|00650 Butanoate metabolism|00190 Oxidative phosphorylation|00720 Carbon fixation pathways in prokaryotes|00623 Toluene degradation|02020 Two-component system	K00244	MAG_48	k__Bacteria; p__Firmicutes; c__Erysipelotrichi; o__Erysipelotrichales; f__Erysipelotrichaceae; g__; s__	k__Bacteria	p__Firmicutes	c__Erysipelotrichi	o__Erysipelotrichales	f__Erysipelotrichaceae	g__	s__	no	NA	NA	NA
k99_65527386_9	Metabolism	Carbohydrate metabolism	00051 Fructose and mannose metabolism	K00895	MAG_48	k__Bacteria; p__Firmicutes; c__Erysipelotrichi; o__Erysipelotrichales; f__Erysipelotrichaceae; g__; s__	k__Bacteria	p__Firmicutes	c__Erysipelotrichi	o__Erysipelotrichales	f__Erysipelotrichaceae	g__	s__	no	NA	NA	NA
k99_65642408_23				K03695	MAG_48	k__Bacteria; p__Firmicutes; c__Erysipelotrichi; o__Erysipelotrichales; f__Erysipelotrichaceae; g__; s__	k__Bacteria	p__Firmicutes	c__Erysipelotrichi	o__Erysipelotrichales	f__Erysipelotrichaceae	g__	s__	no	NA	NA	NA
k99_66255570_3	Metabolism|Environmental Information Processing	Carbohydrate metabolism|Membrane transport	00051 Fructose and mannose metabolism|02060 Phosphotransferase system (PTS)	K02770	MAG_48	k__Bacteria; p__Firmicutes; c__Erysipelotrichi; o__Erysipelotrichales; f__Erysipelotrichaceae; g__; s__	k__Bacteria	p__Firmicutes	c__Erysipelotrichi	o__Erysipelotrichales	f__Erysipelotrichaceae	g__	s__	yes	0.565589	0.0552857	Inefficient
k99_68619201_13	Metabolism	Carbohydrate metabolism	00030 Pentose phosphate pathway	K01619	MAG_48	k__Bacteria; p__Firmicutes; c__Erysipelotrichi; o__Erysipelotrichales; f__Erysipelotrichaceae; g__; s__	k__Bacteria	p__Firmicutes	c__Erysipelotrichi	o__Erysipelotrichales	f__Erysipelotrichaceae	g__	s__	no	NA	NA	NA
k99_75193499_30	Environmental Information Processing	Membrane transport	02060 Phosphotransferase system (PTS)	K08483	MAG_48	k__Bacteria; p__Firmicutes; c__Erysipelotrichi; o__Erysipelotrichales; f__Erysipelotrichaceae; g__; s__	k__Bacteria	p__Firmicutes	c__Erysipelotrichi	o__Erysipelotrichales	f__Erysipelotrichaceae	g__	s__	no	NA	NA	NA
k99_78406183_14				K03530	MAG_48	k__Bacteria; p__Firmicutes; c__Erysipelotrichi; o__Erysipelotrichales; f__Erysipelotrichaceae; g__; s__	k__Bacteria	p__Firmicutes	c__Erysipelotrichi	o__Erysipelotrichales	f__Erysipelotrichaceae	g__	s__	no	NA	NA	NA
k99_79175720_7	Metabolism	Energy metabolism	00190 Oxidative phosphorylation	K00334	MAG_48	k__Bacteria; p__Firmicutes; c__Erysipelotrichi; o__Erysipelotrichales; f__Erysipelotrichaceae; g__; s__	k__Bacteria	p__Firmicutes	c__Erysipelotrichi	o__Erysipelotrichales	f__Erysipelotrichaceae	g__	s__	no	NA	NA	NA
k99_80219405_55	Metabolism	Carbohydrate metabolism	00040 Pentose and glucuronate interconversions|00053 Ascorbate and aldarate metabolism|00500 Starch and sucrose metabolism|00520 Amino sugar and nucleotide sugar metabolism	K00012	MAG_48	k__Bacteria; p__Firmicutes; c__Erysipelotrichi; o__Erysipelotrichales; f__Erysipelotrichaceae; g__; s__	k__Bacteria	p__Firmicutes	c__Erysipelotrichi	o__Erysipelotrichales	f__Erysipelotrichaceae	g__	s__	yes	0.311734	0.323944	Inefficient
k99_80219405_74	Genetic Information Processing|Human Diseases	Folding, sorting and degradation|Endocrine and metabolic diseases|Infectious diseases	03018 RNA degradation|04940 Type I diabetes mellitus|05134 Legionellosis|05152 Tuberculosis	K04077	MAG_48	k__Bacteria; p__Firmicutes; c__Erysipelotrichi; o__Erysipelotrichales; f__Erysipelotrichaceae; g__; s__	k__Bacteria	p__Firmicutes	c__Erysipelotrichi	o__Erysipelotrichales	f__Erysipelotrichaceae	g__	s__	yes	0.398601	0.200973	Inefficient
k99_82481823_2	Metabolism	Nucleotide metabolism|Xenobiotics biodegradation and metabolism	00230 Purine metabolism|00983 Drug metabolism - other enzymes	K00088	MAG_48	k__Bacteria; p__Firmicutes; c__Erysipelotrichi; o__Erysipelotrichales; f__Erysipelotrichaceae; g__; s__	k__Bacteria	p__Firmicutes	c__Erysipelotrichi	o__Erysipelotrichales	f__Erysipelotrichaceae	g__	s__	no	NA	NA	NA
k99_84222914_3	Genetic Information Processing	Translation	03010 Ribosome	K02879	MAG_48	k__Bacteria; p__Firmicutes; c__Erysipelotrichi; o__Erysipelotrichales; f__Erysipelotrichaceae; g__; s__	k__Bacteria	p__Firmicutes	c__Erysipelotrichi	o__Erysipelotrichales	f__Erysipelotrichaceae	g__	s__	no	NA	NA	NA
k99_84222914_4	Metabolism|Genetic Information Processing	Nucleotide metabolism|Transcription	00230 Purine metabolism|00240 Pyrimidine metabolism|03020 RNA polymerase	K03040	MAG_48	k__Bacteria; p__Firmicutes; c__Erysipelotrichi; o__Erysipelotrichales; f__Erysipelotrichaceae; g__; s__	k__Bacteria	p__Firmicutes	c__Erysipelotrichi	o__Erysipelotrichales	f__Erysipelotrichaceae	g__	s__	no	NA	NA	NA
k99_86844761_36	Environmental Information Processing	Membrane transport	02010 ABC transporters	K02012	MAG_48	k__Bacteria; p__Firmicutes; c__Erysipelotrichi; o__Erysipelotrichales; f__Erysipelotrichaceae; g__; s__	k__Bacteria	p__Firmicutes	c__Erysipelotrichi	o__Erysipelotrichales	f__Erysipelotrichaceae	g__	s__	no	NA	NA	NA
k99_88893784_2	Genetic Information Processing	Translation	03010 Ribosome	K02935	MAG_48	k__Bacteria; p__Firmicutes; c__Erysipelotrichi; o__Erysipelotrichales; f__Erysipelotrichaceae; g__; s__	k__Bacteria	p__Firmicutes	c__Erysipelotrichi	o__Erysipelotrichales	f__Erysipelotrichaceae	g__	s__	no	NA	NA	NA
k99_88893784_4	Metabolism|Genetic Information Processing	Nucleotide metabolism|Transcription	00230 Purine metabolism|00240 Pyrimidine metabolism|03020 RNA polymerase	K03043	MAG_48	k__Bacteria; p__Firmicutes; c__Erysipelotrichi; o__Erysipelotrichales; f__Erysipelotrichaceae; g__; s__	k__Bacteria	p__Firmicutes	c__Erysipelotrichi	o__Erysipelotrichales	f__Erysipelotrichaceae	g__	s__	no	NA	NA	NA
k99_88893784_5	Metabolism|Genetic Information Processing	Nucleotide metabolism|Transcription	00230 Purine metabolism|00240 Pyrimidine metabolism|03020 RNA polymerase	K03046	MAG_48	k__Bacteria; p__Firmicutes; c__Erysipelotrichi; o__Erysipelotrichales; f__Erysipelotrichaceae; g__; s__	k__Bacteria	p__Firmicutes	c__Erysipelotrichi	o__Erysipelotrichales	f__Erysipelotrichaceae	g__	s__	no	NA	NA	NA
k99_2911861_5	Metabolism	Nucleotide metabolism	00240 Pyrimidine metabolism	K01591	MAG_51	k__Bacteria; p__Firmicutes; c__Clostridia; o__Clostridiales; f__; g__; s__	k__Bacteria	p__Firmicutes	c__Clostridia	o__Clostridiales	f__	g__	s__	no	NA	NA	NA
k99_2911861_15	Metabolism	Nucleotide metabolism	00230 Purine metabolism	K01945	MAG_51	k__Bacteria; p__Firmicutes; c__Clostridia; o__Clostridiales; f__; g__; s__	k__Bacteria	p__Firmicutes	c__Clostridia	o__Clostridiales	f__	g__	s__	no	NA	NA	NA
k99_2911861_17	Metabolism	Overview|Amino acid metabolism	01230 Biosynthesis of amino acids|00260 Glycine, serine and threonine metabolism|00400 Phenylalanine, tyrosine and tryptophan biosynthesis	K06001	MAG_51	k__Bacteria; p__Firmicutes; c__Clostridia; o__Clostridiales; f__; g__; s__	k__Bacteria	p__Firmicutes	c__Clostridia	o__Clostridiales	f__	g__	s__	no	NA	NA	NA
k99_2911861_34	Metabolism	Nucleotide metabolism	00230 Purine metabolism	K01952	MAG_51	k__Bacteria; p__Firmicutes; c__Clostridia; o__Clostridiales; f__; g__; s__	k__Bacteria	p__Firmicutes	c__Clostridia	o__Clostridiales	f__	g__	s__	no	NA	NA	NA
k99_2911861_40	Metabolism|Cellular Processes	Overview|Carbohydrate metabolism|Energy metabolism|Metabolism of other amino acids|Transport and catabolism	01200 Carbon metabolism|01210 2-Oxocarboxylic acid metabolism|01230 Biosynthesis of amino acids|00020 Citrate cycle (TCA cycle)|00720 Carbon fixation pathways in prokaryotes|00480 Glutathione metabolism|04146 Peroxisome	K00031	MAG_51	k__Bacteria; p__Firmicutes; c__Clostridia; o__Clostridiales; f__; g__; s__	k__Bacteria	p__Firmicutes	c__Clostridia	o__Clostridiales	f__	g__	s__	no	NA	NA	NA
k99_2911861_60				K00046	MAG_51	k__Bacteria; p__Firmicutes; c__Clostridia; o__Clostridiales; f__; g__; s__	k__Bacteria	p__Firmicutes	c__Clostridia	o__Clostridiales	f__	g__	s__	no	NA	NA	NA
k99_3765667_13				K02357	MAG_51	k__Bacteria; p__Firmicutes; c__Clostridia; o__Clostridiales; f__; g__; s__	k__Bacteria	p__Firmicutes	c__Clostridia	o__Clostridiales	f__	g__	s__	no	NA	NA	NA
k99_3765667_32	Genetic Information Processing	Translation	00970 Aminoacyl-tRNA biosynthesis	K01880	MAG_51	k__Bacteria; p__Firmicutes; c__Clostridia; o__Clostridiales; f__; g__; s__	k__Bacteria	p__Firmicutes	c__Clostridia	o__Clostridiales	f__	g__	s__	no	NA	NA	NA
k99_7157050_1	Metabolism	Overview|Carbohydrate metabolism|Energy metabolism	01200 Carbon metabolism|00010 Glycolysis / Gluconeogenesis|00020 Citrate cycle (TCA cycle)|00620 Pyruvate metabolism|00710 Carbon fixation in photosynthetic organisms	K01610	MAG_51	k__Bacteria; p__Firmicutes; c__Clostridia; o__Clostridiales; f__; g__; s__	k__Bacteria	p__Firmicutes	c__Clostridia	o__Clostridiales	f__	g__	s__	no	NA	NA	NA
k99_8677960_4	Metabolism	Carbohydrate metabolism	00500 Starch and sucrose metabolism|00520 Amino sugar and nucleotide sugar metabolism	K00975	MAG_51	k__Bacteria; p__Firmicutes; c__Clostridia; o__Clostridiales; f__; g__; s__	k__Bacteria	p__Firmicutes	c__Clostridia	o__Clostridiales	f__	g__	s__	no	NA	NA	NA
k99_11296177_3	Metabolism	Overview|Carbohydrate metabolism|Energy metabolism	01200 Carbon metabolism|00620 Pyruvate metabolism|00710 Carbon fixation in photosynthetic organisms|00720 Carbon fixation pathways in prokaryotes	K01006	MAG_51	k__Bacteria; p__Firmicutes; c__Clostridia; o__Clostridiales; f__; g__; s__	k__Bacteria	p__Firmicutes	c__Clostridia	o__Clostridiales	f__	g__	s__	yes	0.601399	0.0428069	Inefficient
k99_12327844_8	Genetic Information Processing	Translation	03010 Ribosome	K02888	MAG_51	k__Bacteria; p__Firmicutes; c__Clostridia; o__Clostridiales; f__; g__; s__	k__Bacteria	p__Firmicutes	c__Clostridia	o__Clostridiales	f__	g__	s__	no	NA	NA	NA
k99_12332696_7	Metabolism	Overview|Energy metabolism	01200 Carbon metabolism|00720 Carbon fixation pathways in prokaryotes	K03737	MAG_51	k__Bacteria; p__Firmicutes; c__Clostridia; o__Clostridiales; f__; g__; s__	k__Bacteria	p__Firmicutes	c__Clostridia	o__Clostridiales	f__	g__	s__	yes	0.267612	0.400392	Inefficient
k99_12332696_11	Cellular Processes	Cell growth and death	04112 Cell cycle - Caulobacter	K03531	MAG_51	k__Bacteria; p__Firmicutes; c__Clostridia; o__Clostridiales; f__; g__; s__	k__Bacteria	p__Firmicutes	c__Clostridia	o__Clostridiales	f__	g__	s__	yes	0.585976	0.0452632	Inefficient
k99_13620117_3	Metabolism	Overview|Energy metabolism|Amino acid metabolism|Metabolism of cofactors and vitamins	01200 Carbon metabolism|01230 Biosynthesis of amino acids|00680 Methane metabolism|00260 Glycine, serine and threonine metabolism|00750 Vitamin B6 metabolism	K00831	MAG_51	k__Bacteria; p__Firmicutes; c__Clostridia; o__Clostridiales; f__; g__; s__	k__Bacteria	p__Firmicutes	c__Clostridia	o__Clostridiales	f__	g__	s__	no	NA	NA	NA
k99_13620117_4	Metabolism	Overview|Energy metabolism|Amino acid metabolism	01200 Carbon metabolism|01230 Biosynthesis of amino acids|00680 Methane metabolism|00260 Glycine, serine and threonine metabolism	K00058	MAG_51	k__Bacteria; p__Firmicutes; c__Clostridia; o__Clostridiales; f__; g__; s__	k__Bacteria	p__Firmicutes	c__Clostridia	o__Clostridiales	f__	g__	s__	no	NA	NA	NA
k99_14193896_7	Metabolism	Energy metabolism|Amino acid metabolism	00910 Nitrogen metabolism|00250 Alanine, aspartate and glutamate metabolism|00330 Arginine and proline metabolism	K00262	MAG_51	k__Bacteria; p__Firmicutes; c__Clostridia; o__Clostridiales; f__; g__; s__	k__Bacteria	p__Firmicutes	c__Clostridia	o__Clostridiales	f__	g__	s__	yes	0.678322	0.0188251	Inefficient
k99_14193896_12	Environmental Information Processing	Membrane transport	02010 ABC transporters	K17318	MAG_51	k__Bacteria; p__Firmicutes; c__Clostridia; o__Clostridiales; f__; g__; s__	k__Bacteria	p__Firmicutes	c__Clostridia	o__Clostridiales	f__	g__	s__	no	NA	NA	NA
k99_15109649_17	Metabolism	Metabolism of terpenoids and polyketides|Biosynthesis of other secondary metabolites	00523 Polyketide sugar unit biosynthesis|01055 Biosynthesis of vancomycin group antibiotics|00521 Streptomycin biosynthesis	K01710	MAG_51	k__Bacteria; p__Firmicutes; c__Clostridia; o__Clostridiales; f__; g__; s__	k__Bacteria	p__Firmicutes	c__Clostridia	o__Clostridiales	f__	g__	s__	no	NA	NA	NA
k99_16050931_1				K06942	MAG_51	k__Bacteria; p__Firmicutes; c__Clostridia; o__Clostridiales; f__; g__; s__	k__Bacteria	p__Firmicutes	c__Clostridia	o__Clostridiales	f__	g__	s__	no	NA	NA	NA
k99_16727811_4	Metabolism	Carbohydrate metabolism	00620 Pyruvate metabolism|00630 Glyoxylate and dicarboxylate metabolism	K00048	MAG_51	k__Bacteria; p__Firmicutes; c__Clostridia; o__Clostridiales; f__; g__; s__	k__Bacteria	p__Firmicutes	c__Clostridia	o__Clostridiales	f__	g__	s__	no	NA	NA	NA
k99_19868331_2	Metabolism	Energy metabolism|Amino acid metabolism	00910 Nitrogen metabolism|00250 Alanine, aspartate and glutamate metabolism|00330 Arginine and proline metabolism	K00262	MAG_51	k__Bacteria; p__Firmicutes; c__Clostridia; o__Clostridiales; f__; g__; s__	k__Bacteria	p__Firmicutes	c__Clostridia	o__Clostridiales	f__	g__	s__	no	NA	NA	NA
k99_20214915_1	Genetic Information Processing	Translation	03010 Ribosome	K02996	MAG_51	k__Bacteria; p__Firmicutes; c__Clostridia; o__Clostridiales; f__; g__; s__	k__Bacteria	p__Firmicutes	c__Clostridia	o__Clostridiales	f__	g__	s__	no	NA	NA	NA
k99_20214915_2	Genetic Information Processing	Translation	03010 Ribosome	K02871	MAG_51	k__Bacteria; p__Firmicutes; c__Clostridia; o__Clostridiales; f__; g__; s__	k__Bacteria	p__Firmicutes	c__Clostridia	o__Clostridiales	f__	g__	s__	no	NA	NA	NA
k99_23451547_14	Metabolism	Overview|Carbohydrate metabolism|Energy metabolism	01200 Carbon metabolism|01230 Biosynthesis of amino acids|00010 Glycolysis / Gluconeogenesis|00051 Fructose and mannose metabolism|00562 Inositol phosphate metabolism|00710 Carbon fixation in photosynthetic organisms	K01803	MAG_51	k__Bacteria; p__Firmicutes; c__Clostridia; o__Clostridiales; f__; g__; s__	k__Bacteria	p__Firmicutes	c__Clostridia	o__Clostridiales	f__	g__	s__	no	NA	NA	NA
k99_23451547_15	Metabolism	Overview|Carbohydrate metabolism|Energy metabolism	01200 Carbon metabolism|01230 Biosynthesis of amino acids|00010 Glycolysis / Gluconeogenesis|00710 Carbon fixation in photosynthetic organisms	K00927	MAG_51	k__Bacteria; p__Firmicutes; c__Clostridia; o__Clostridiales; f__; g__; s__	k__Bacteria	p__Firmicutes	c__Clostridia	o__Clostridiales	f__	g__	s__	no	NA	NA	NA
k99_23451547_16	Metabolism|Environmental Information Processing|Human Diseases	Overview|Carbohydrate metabolism|Energy metabolism|Signal transduction|Neurodegenerative diseases	01200 Carbon metabolism|01230 Biosynthesis of amino acids|00010 Glycolysis / Gluconeogenesis|00710 Carbon fixation in photosynthetic organisms|04066 HIF-1 signaling pathway|05010 Alzheimer's disease	K00134	MAG_51	k__Bacteria; p__Firmicutes; c__Clostridia; o__Clostridiales; f__; g__; s__	k__Bacteria	p__Firmicutes	c__Clostridia	o__Clostridiales	f__	g__	s__	yes	0.601399	0.0428069	Inefficient
k99_23451547_25	Metabolism	Energy metabolism	00190 Oxidative phosphorylation|00195 Photosynthesis	K02112	MAG_51	k__Bacteria; p__Firmicutes; c__Clostridia; o__Clostridiales; f__; g__; s__	k__Bacteria	p__Firmicutes	c__Clostridia	o__Clostridiales	f__	g__	s__	no	NA	NA	NA
k99_23451547_27	Metabolism	Energy metabolism	00190 Oxidative phosphorylation|00195 Photosynthesis	K02111	MAG_51	k__Bacteria; p__Firmicutes; c__Clostridia; o__Clostridiales; f__; g__; s__	k__Bacteria	p__Firmicutes	c__Clostridia	o__Clostridiales	f__	g__	s__	no	NA	NA	NA
k99_23878608_12	Metabolism	Carbohydrate metabolism	00620 Pyruvate metabolism	K01572	MAG_51	k__Bacteria; p__Firmicutes; c__Clostridia; o__Clostridiales; f__; g__; s__	k__Bacteria	p__Firmicutes	c__Clostridia	o__Clostridiales	f__	g__	s__	no	NA	NA	NA
k99_27822436_25	Genetic Information Processing	Translation	03010 Ribosome	K02906	MAG_51	k__Bacteria; p__Firmicutes; c__Clostridia; o__Clostridiales; f__; g__; s__	k__Bacteria	p__Firmicutes	c__Clostridia	o__Clostridiales	f__	g__	s__	yes	0.538462	0.0749023	Inefficient
k99_27822436_31	Genetic Information Processing	Translation	03010 Ribosome	K02982	MAG_51	k__Bacteria; p__Firmicutes; c__Clostridia; o__Clostridiales; f__; g__; s__	k__Bacteria	p__Firmicutes	c__Clostridia	o__Clostridiales	f__	g__	s__	yes	0.468531	0.127473	Inefficient
k99_27822436_32	Genetic Information Processing	Translation	03010 Ribosome	K02878	MAG_51	k__Bacteria; p__Firmicutes; c__Clostridia; o__Clostridiales; f__; g__; s__	k__Bacteria	p__Firmicutes	c__Clostridia	o__Clostridiales	f__	g__	s__	yes	0.692308	0.0158777	Inefficient
k99_27822436_37	Genetic Information Processing	Translation	03010 Ribosome	K02931	MAG_51	k__Bacteria; p__Firmicutes; c__Clostridia; o__Clostridiales; f__; g__; s__	k__Bacteria	p__Firmicutes	c__Clostridia	o__Clostridiales	f__	g__	s__	no	NA	NA	NA
k99_27822436_40	Genetic Information Processing	Translation	03010 Ribosome	K02933	MAG_51	k__Bacteria; p__Firmicutes; c__Clostridia; o__Clostridiales; f__; g__; s__	k__Bacteria	p__Firmicutes	c__Clostridia	o__Clostridiales	f__	g__	s__	yes	0.570437	0.0527741	Inefficient
k99_27822436_48	Genetic Information Processing	Translation	03010 Ribosome	K02952	MAG_51	k__Bacteria; p__Firmicutes; c__Clostridia; o__Clostridiales; f__; g__; s__	k__Bacteria	p__Firmicutes	c__Clostridia	o__Clostridiales	f__	g__	s__	no	NA	NA	NA
k99_27822436_49	Genetic Information Processing	Translation	03010 Ribosome	K02948	MAG_51	k__Bacteria; p__Firmicutes; c__Clostridia; o__Clostridiales; f__; g__; s__	k__Bacteria	p__Firmicutes	c__Clostridia	o__Clostridiales	f__	g__	s__	yes	0.678322	0.0188251	Inefficient
k99_27822436_50	Genetic Information Processing	Translation	03010 Ribosome	K02986	MAG_51	k__Bacteria; p__Firmicutes; c__Clostridia; o__Clostridiales; f__; g__; s__	k__Bacteria	p__Firmicutes	c__Clostridia	o__Clostridiales	f__	g__	s__	no	NA	NA	NA
k99_30550353_24	Metabolism	Overview|Carbohydrate metabolism|Energy metabolism	01200 Carbon metabolism|01230 Biosynthesis of amino acids|00010 Glycolysis / Gluconeogenesis|00030 Pentose phosphate pathway|00051 Fructose and mannose metabolism|00710 Carbon fixation in photosynthetic organisms|00680 Methane metabolism	K01624	MAG_51	k__Bacteria; p__Firmicutes; c__Clostridia; o__Clostridiales; f__; g__; s__	k__Bacteria	p__Firmicutes	c__Clostridia	o__Clostridiales	f__	g__	s__	no	NA	NA	NA
k99_30550353_44	Metabolism	Nucleotide metabolism	00230 Purine metabolism	K01923	MAG_51	k__Bacteria; p__Firmicutes; c__Clostridia; o__Clostridiales; f__; g__; s__	k__Bacteria	p__Firmicutes	c__Clostridia	o__Clostridiales	f__	g__	s__	no	NA	NA	NA
k99_31709036_2	Metabolism	Overview|Energy metabolism|Amino acid metabolism	01200 Carbon metabolism|01230 Biosynthesis of amino acids|00920 Sulfur metabolism|00270 Cysteine and methionine metabolism	K01738	MAG_51	k__Bacteria; p__Firmicutes; c__Clostridia; o__Clostridiales; f__; g__; s__	k__Bacteria	p__Firmicutes	c__Clostridia	o__Clostridiales	f__	g__	s__	no	NA	NA	NA
k99_34014699_7	Metabolism	Overview|Amino acid metabolism	01230 Biosynthesis of amino acids|00330 Arginine and proline metabolism	K00611	MAG_51	k__Bacteria; p__Firmicutes; c__Clostridia; o__Clostridiales; f__; g__; s__	k__Bacteria	p__Firmicutes	c__Clostridia	o__Clostridiales	f__	g__	s__	no	NA	NA	NA
k99_34014699_10	Metabolism	Overview|Carbohydrate metabolism|Energy metabolism	01200 Carbon metabolism|01230 Biosynthesis of amino acids|00010 Glycolysis / Gluconeogenesis|00030 Pentose phosphate pathway|00051 Fructose and mannose metabolism|00052 Galactose metabolism|00680 Methane metabolism	K00850	MAG_51	k__Bacteria; p__Firmicutes; c__Clostridia; o__Clostridiales; f__; g__; s__	k__Bacteria	p__Firmicutes	c__Clostridia	o__Clostridiales	f__	g__	s__	yes	0.326301	0.300609	Inefficient
k99_34014699_13	Metabolism	Nucleotide metabolism	00240 Pyrimidine metabolism	K01937	MAG_51	k__Bacteria; p__Firmicutes; c__Clostridia; o__Clostridiales; f__; g__; s__	k__Bacteria	p__Firmicutes	c__Clostridia	o__Clostridiales	f__	g__	s__	no	NA	NA	NA
k99_34300226_17	Organismal Systems	Environmental adaptation	04626 Plant-pathogen interaction	K02358	MAG_51	k__Bacteria; p__Firmicutes; c__Clostridia; o__Clostridiales; f__; g__; s__	k__Bacteria	p__Firmicutes	c__Clostridia	o__Clostridiales	f__	g__	s__	yes	0.636364	0.0301143	Inefficient
k99_34300226_20	Genetic Information Processing	Translation	03010 Ribosome	K02950	MAG_51	k__Bacteria; p__Firmicutes; c__Clostridia; o__Clostridiales; f__; g__; s__	k__Bacteria	p__Firmicutes	c__Clostridia	o__Clostridiales	f__	g__	s__	yes	-0.0580091	0.857882	Efficient
k99_34300226_21	Metabolism|Genetic Information Processing	Nucleotide metabolism|Transcription	00230 Purine metabolism|00240 Pyrimidine metabolism|03020 RNA polymerase	K03046	MAG_51	k__Bacteria; p__Firmicutes; c__Clostridia; o__Clostridiales; f__; g__; s__	k__Bacteria	p__Firmicutes	c__Clostridia	o__Clostridiales	f__	g__	s__	yes	-0.227672	0.476674	Efficient
k99_34300226_34	Metabolism	Overview|Amino acid metabolism	01230 Biosynthesis of amino acids|00270 Cysteine and methionine metabolism	K00789	MAG_51	k__Bacteria; p__Firmicutes; c__Clostridia; o__Clostridiales; f__; g__; s__	k__Bacteria	p__Firmicutes	c__Clostridia	o__Clostridiales	f__	g__	s__	no	NA	NA	NA
k99_35546118_7	Genetic Information Processing	Translation	00970 Aminoacyl-tRNA biosynthesis	K01872	MAG_51	k__Bacteria; p__Firmicutes; c__Clostridia; o__Clostridiales; f__; g__; s__	k__Bacteria	p__Firmicutes	c__Clostridia	o__Clostridiales	f__	g__	s__	no	NA	NA	NA
k99_35546118_8	Genetic Information Processing	Translation	03010 Ribosome	K02970	MAG_51	k__Bacteria; p__Firmicutes; c__Clostridia; o__Clostridiales; f__; g__; s__	k__Bacteria	p__Firmicutes	c__Clostridia	o__Clostridiales	f__	g__	s__	no	NA	NA	NA
k99_38811686_7	Metabolism	Carbohydrate metabolism	00040 Pentose and glucuronate interconversions	K00041	MAG_51	k__Bacteria; p__Firmicutes; c__Clostridia; o__Clostridiales; f__; g__; s__	k__Bacteria	p__Firmicutes	c__Clostridia	o__Clostridiales	f__	g__	s__	no	NA	NA	NA
k99_41877754_9	Environmental Information Processing	Membrane transport	02010 ABC transporters	K10112	MAG_51	k__Bacteria; p__Firmicutes; c__Clostridia; o__Clostridiales; f__; g__; s__	k__Bacteria	p__Firmicutes	c__Clostridia	o__Clostridiales	f__	g__	s__	no	NA	NA	NA
k99_41877754_15	Genetic Information Processing	Translation	00970 Aminoacyl-tRNA biosynthesis	K01869	MAG_51	k__Bacteria; p__Firmicutes; c__Clostridia; o__Clostridiales; f__; g__; s__	k__Bacteria	p__Firmicutes	c__Clostridia	o__Clostridiales	f__	g__	s__	no	NA	NA	NA
k99_51063818_15	Genetic Information Processing	Translation	00970 Aminoacyl-tRNA biosynthesis	K01868	MAG_51	k__Bacteria; p__Firmicutes; c__Clostridia; o__Clostridiales; f__; g__; s__	k__Bacteria	p__Firmicutes	c__Clostridia	o__Clostridiales	f__	g__	s__	no	NA	NA	NA
k99_53788780_9	Metabolism	Overview|Carbohydrate metabolism|Energy metabolism|Metabolism of other amino acids	01200 Carbon metabolism|00620 Pyruvate metabolism|00640 Propanoate metabolism|00720 Carbon fixation pathways in prokaryotes|00680 Methane metabolism|00430 Taurine and hypotaurine metabolism	K00925	MAG_51	k__Bacteria; p__Firmicutes; c__Clostridia; o__Clostridiales; f__; g__; s__	k__Bacteria	p__Firmicutes	c__Clostridia	o__Clostridiales	f__	g__	s__	no	NA	NA	NA
k99_53788780_19	Metabolism	Carbohydrate metabolism	00500 Starch and sucrose metabolism	K00703	MAG_51	k__Bacteria; p__Firmicutes; c__Clostridia; o__Clostridiales; f__; g__; s__	k__Bacteria	p__Firmicutes	c__Clostridia	o__Clostridiales	f__	g__	s__	no	NA	NA	NA
k99_55989727_54	Metabolism	Carbohydrate metabolism	00620 Pyruvate metabolism|00640 Propanoate metabolism|00650 Butanoate metabolism	K00656	MAG_51	k__Bacteria; p__Firmicutes; c__Clostridia; o__Clostridiales; f__; g__; s__	k__Bacteria	p__Firmicutes	c__Clostridia	o__Clostridiales	f__	g__	s__	no	NA	NA	NA
k99_55989727_78	Metabolism	Overview|Amino acid metabolism|Metabolism of cofactors and vitamins	01210 2-Oxocarboxylic acid metabolism|01230 Biosynthesis of amino acids|00290 Valine, leucine and isoleucine biosynthesis|00770 Pantothenate and CoA biosynthesis	K00053	MAG_51	k__Bacteria; p__Firmicutes; c__Clostridia; o__Clostridiales; f__; g__; s__	k__Bacteria	p__Firmicutes	c__Clostridia	o__Clostridiales	f__	g__	s__	yes	0.122592	0.704273	Inefficient
k99_55989727_99	Metabolism|Genetic Information Processing	Nucleotide metabolism|Folding, sorting and degradation	00230 Purine metabolism|00240 Pyrimidine metabolism|03018 RNA degradation	K00962	MAG_51	k__Bacteria; p__Firmicutes; c__Clostridia; o__Clostridiales; f__; g__; s__	k__Bacteria	p__Firmicutes	c__Clostridia	o__Clostridiales	f__	g__	s__	yes	0.683116	0.014339	Inefficient
k99_75349772_3	Metabolism	Overview|Carbohydrate metabolism	01200 Carbon metabolism|00010 Glycolysis / Gluconeogenesis|00030 Pentose phosphate pathway|00500 Starch and sucrose metabolism|00520 Amino sugar and nucleotide sugar metabolism	K01810	MAG_51	k__Bacteria; p__Firmicutes; c__Clostridia; o__Clostridiales; f__; g__; s__	k__Bacteria	p__Firmicutes	c__Clostridia	o__Clostridiales	f__	g__	s__	yes	0.541188	0.0692028	Inefficient
k99_75949457_2	Metabolism	Overview|Carbohydrate metabolism	01200 Carbon metabolism|00030 Pentose phosphate pathway	K00874	MAG_51	k__Bacteria; p__Firmicutes; c__Clostridia; o__Clostridiales; f__; g__; s__	k__Bacteria	p__Firmicutes	c__Clostridia	o__Clostridiales	f__	g__	s__	yes	0.469353	0.123706	Inefficient
k99_89721772_27	Genetic Information Processing|Human Diseases	Folding, sorting and degradation|Endocrine and metabolic diseases|Infectious diseases	03018 RNA degradation|04940 Type I diabetes mellitus|05134 Legionellosis|05152 Tuberculosis	K04077	MAG_51	k__Bacteria; p__Firmicutes; c__Clostridia; o__Clostridiales; f__; g__; s__	k__Bacteria	p__Firmicutes	c__Clostridia	o__Clostridiales	f__	g__	s__	no	NA	NA	NA
k99_92920359_11				K03086	MAG_51	k__Bacteria; p__Firmicutes; c__Clostridia; o__Clostridiales; f__; g__; s__	k__Bacteria	p__Firmicutes	c__Clostridia	o__Clostridiales	f__	g__	s__	no	NA	NA	NA
k99_92920359_20	Metabolism	Nucleotide metabolism|Metabolism of cofactors and vitamins	00230 Purine metabolism|00670 One carbon pool by folate	K00602	MAG_51	k__Bacteria; p__Firmicutes; c__Clostridia; o__Clostridiales; f__; g__; s__	k__Bacteria	p__Firmicutes	c__Clostridia	o__Clostridiales	f__	g__	s__	no	NA	NA	NA
k99_6137419_14	Metabolism	Overview|Energy metabolism|Amino acid metabolism|Metabolism of cofactors and vitamins	01200 Carbon metabolism|01230 Biosynthesis of amino acids|00680 Methane metabolism|00260 Glycine, serine and threonine metabolism|00750 Vitamin B6 metabolism	K00831	MAG_428	k__Bacteria; p__Firmicutes; c__Clostridia; o__Clostridiales; f__; g__; s__	k__Bacteria	p__Firmicutes	c__Clostridia	o__Clostridiales	f__	g__	s__	no	NA	NA	NA
k99_6955999_29	Metabolism	Carbohydrate metabolism	00620 Pyruvate metabolism	K01572	MAG_428	k__Bacteria; p__Firmicutes; c__Clostridia; o__Clostridiales; f__; g__; s__	k__Bacteria	p__Firmicutes	c__Clostridia	o__Clostridiales	f__	g__	s__	no	NA	NA	NA
k99_6955999_30	Metabolism	Carbohydrate metabolism	00620 Pyruvate metabolism	K01571	MAG_428	k__Bacteria; p__Firmicutes; c__Clostridia; o__Clostridiales; f__; g__; s__	k__Bacteria	p__Firmicutes	c__Clostridia	o__Clostridiales	f__	g__	s__	no	NA	NA	NA
k99_6955999_36	Metabolism	Metabolism of terpenoids and polyketides|Biosynthesis of other secondary metabolites	00523 Polyketide sugar unit biosynthesis|00521 Streptomycin biosynthesis	K00973	MAG_428	k__Bacteria; p__Firmicutes; c__Clostridia; o__Clostridiales; f__; g__; s__	k__Bacteria	p__Firmicutes	c__Clostridia	o__Clostridiales	f__	g__	s__	no	NA	NA	NA
k99_7768822_22	Metabolism	Overview|Carbohydrate metabolism|Energy metabolism	01200 Carbon metabolism|00620 Pyruvate metabolism|00710 Carbon fixation in photosynthetic organisms|00720 Carbon fixation pathways in prokaryotes	K01006	MAG_428	k__Bacteria; p__Firmicutes; c__Clostridia; o__Clostridiales; f__; g__; s__	k__Bacteria	p__Firmicutes	c__Clostridia	o__Clostridiales	f__	g__	s__	no	NA	NA	NA
k99_7768822_32	Cellular Processes	Cell growth and death	04112 Cell cycle - Caulobacter	K03544	MAG_428	k__Bacteria; p__Firmicutes; c__Clostridia; o__Clostridiales; f__; g__; s__	k__Bacteria	p__Firmicutes	c__Clostridia	o__Clostridiales	f__	g__	s__	no	NA	NA	NA
k99_9686660_35	Genetic Information Processing	Translation	03010 Ribosome	K02967	MAG_428	k__Bacteria; p__Firmicutes; c__Clostridia; o__Clostridiales; f__; g__; s__	k__Bacteria	p__Firmicutes	c__Clostridia	o__Clostridiales	f__	g__	s__	no	NA	NA	NA
k99_9686660_40	Metabolism	Nucleotide metabolism|Amino acid metabolism	00240 Pyrimidine metabolism|00250 Alanine, aspartate and glutamate metabolism	K00609	MAG_428	k__Bacteria; p__Firmicutes; c__Clostridia; o__Clostridiales; f__; g__; s__	k__Bacteria	p__Firmicutes	c__Clostridia	o__Clostridiales	f__	g__	s__	no	NA	NA	NA
k99_9686660_41	Metabolism	Overview|Carbohydrate metabolism|Energy metabolism	01200 Carbon metabolism|01210 2-Oxocarboxylic acid metabolism|01230 Biosynthesis of amino acids|00020 Citrate cycle (TCA cycle)|00630 Glyoxylate and dicarboxylate metabolism|00720 Carbon fixation pathways in prokaryotes	K01681	MAG_428	k__Bacteria; p__Firmicutes; c__Clostridia; o__Clostridiales; f__; g__; s__	k__Bacteria	p__Firmicutes	c__Clostridia	o__Clostridiales	f__	g__	s__	no	NA	NA	NA
k99_11607068_3	Metabolism	Nucleotide metabolism|Metabolism of cofactors and vitamins	00230 Purine metabolism|00240 Pyrimidine metabolism|00760 Nicotinate and nicotinamide metabolism	K03784	MAG_428	k__Bacteria; p__Firmicutes; c__Clostridia; o__Clostridiales; f__; g__; s__	k__Bacteria	p__Firmicutes	c__Clostridia	o__Clostridiales	f__	g__	s__	no	NA	NA	NA
k99_11607068_17	Metabolism	Overview|Amino acid metabolism	01230 Biosynthesis of amino acids|00330 Arginine and proline metabolism	K00611	MAG_428	k__Bacteria; p__Firmicutes; c__Clostridia; o__Clostridiales; f__; g__; s__	k__Bacteria	p__Firmicutes	c__Clostridia	o__Clostridiales	f__	g__	s__	no	NA	NA	NA
k99_11658769_13	Environmental Information Processing	Membrane transport	02010 ABC transporters	K15580	MAG_428	k__Bacteria; p__Firmicutes; c__Clostridia; o__Clostridiales; f__; g__; s__	k__Bacteria	p__Firmicutes	c__Clostridia	o__Clostridiales	f__	g__	s__	no	NA	NA	NA
k99_14297015_6				K03696	MAG_428	k__Bacteria; p__Firmicutes; c__Clostridia; o__Clostridiales; f__; g__; s__	k__Bacteria	p__Firmicutes	c__Clostridia	o__Clostridiales	f__	g__	s__	no	NA	NA	NA
k99_18761164_18	Metabolism	Overview|Amino acid metabolism	01230 Biosynthesis of amino acids|00260 Glycine, serine and threonine metabolism|00400 Phenylalanine, tyrosine and tryptophan biosynthesis	K01696	MAG_428	k__Bacteria; p__Firmicutes; c__Clostridia; o__Clostridiales; f__; g__; s__	k__Bacteria	p__Firmicutes	c__Clostridia	o__Clostridiales	f__	g__	s__	no	NA	NA	NA
k99_21082873_11	Organismal Systems	Environmental adaptation	04626 Plant-pathogen interaction	K02358	MAG_428	k__Bacteria; p__Firmicutes; c__Clostridia; o__Clostridiales; f__; g__; s__	k__Bacteria	p__Firmicutes	c__Clostridia	o__Clostridiales	f__	g__	s__	yes	0.443673	0.148525	Inefficient
k99_23524573_7				K07030	MAG_428	k__Bacteria; p__Firmicutes; c__Clostridia; o__Clostridiales; f__; g__; s__	k__Bacteria	p__Firmicutes	c__Clostridia	o__Clostridiales	f__	g__	s__	no	NA	NA	NA
k99_24552926_14				K03086	MAG_428	k__Bacteria; p__Firmicutes; c__Clostridia; o__Clostridiales; f__; g__; s__	k__Bacteria	p__Firmicutes	c__Clostridia	o__Clostridiales	f__	g__	s__	no	NA	NA	NA
k99_24552926_36	Metabolism	Carbohydrate metabolism	00620 Pyruvate metabolism	K03778	MAG_428	k__Bacteria; p__Firmicutes; c__Clostridia; o__Clostridiales; f__; g__; s__	k__Bacteria	p__Firmicutes	c__Clostridia	o__Clostridiales	f__	g__	s__	yes	0.678322	0.0188251	Inefficient
k99_30587436_23	Metabolism|Organismal Systems	Lipid metabolism|Endocrine system|Environmental adaptation	00561 Glycerolipid metabolism|03320 PPAR signaling pathway|04626 Plant-pathogen interaction	K00864	MAG_428	k__Bacteria; p__Firmicutes; c__Clostridia; o__Clostridiales; f__; g__; s__	k__Bacteria	p__Firmicutes	c__Clostridia	o__Clostridiales	f__	g__	s__	yes	0.769231	0.00525292	Inefficient
k99_30587436_24	Metabolism	Lipid metabolism	00564 Glycerophospholipid metabolism	K00111	MAG_428	k__Bacteria; p__Firmicutes; c__Clostridia; o__Clostridiales; f__; g__; s__	k__Bacteria	p__Firmicutes	c__Clostridia	o__Clostridiales	f__	g__	s__	no	NA	NA	NA
k99_30587436_25	Metabolism	Amino acid metabolism	00260 Glycine, serine and threonine metabolism	K00302	MAG_428	k__Bacteria; p__Firmicutes; c__Clostridia; o__Clostridiales; f__; g__; s__	k__Bacteria	p__Firmicutes	c__Clostridia	o__Clostridiales	f__	g__	s__	yes	0.590841	0.0430759	Inefficient
k99_30834156_3	Metabolism	Energy metabolism|Amino acid metabolism	00910 Nitrogen metabolism|00250 Alanine, aspartate and glutamate metabolism|00330 Arginine and proline metabolism	K00262	MAG_428	k__Bacteria; p__Firmicutes; c__Clostridia; o__Clostridiales; f__; g__; s__	k__Bacteria	p__Firmicutes	c__Clostridia	o__Clostridiales	f__	g__	s__	no	NA	NA	NA
k99_31107494_15	Metabolism	Energy metabolism	00190 Oxidative phosphorylation|00195 Photosynthesis	K02112	MAG_428	k__Bacteria; p__Firmicutes; c__Clostridia; o__Clostridiales; f__; g__; s__	k__Bacteria	p__Firmicutes	c__Clostridia	o__Clostridiales	f__	g__	s__	no	NA	NA	NA
k99_33800089_2	Metabolism|Environmental Information Processing|Organismal Systems	Overview|Carbohydrate metabolism|Energy metabolism|Amino acid metabolism|Signal transduction|Nervous system	01230 Biosynthesis of amino acids|00630 Glyoxylate and dicarboxylate metabolism|00910 Nitrogen metabolism|00250 Alanine, aspartate and glutamate metabolism|00330 Arginine and proline metabolism|02020 Two-component system|04724 Glutamatergic synapse|04727 GABAergic synapse	K01915	MAG_428	k__Bacteria; p__Firmicutes; c__Clostridia; o__Clostridiales; f__; g__; s__	k__Bacteria	p__Firmicutes	c__Clostridia	o__Clostridiales	f__	g__	s__	no	NA	NA	NA
k99_34800795_27				K07335	MAG_428	k__Bacteria; p__Firmicutes; c__Clostridia; o__Clostridiales; f__; g__; s__	k__Bacteria	p__Firmicutes	c__Clostridia	o__Clostridiales	f__	g__	s__	yes	0.812127	0.00133201	Inefficient
k99_35759525_5				K03695	MAG_428	k__Bacteria; p__Firmicutes; c__Clostridia; o__Clostridiales; f__; g__; s__	k__Bacteria	p__Firmicutes	c__Clostridia	o__Clostridiales	f__	g__	s__	no	NA	NA	NA
k99_35759525_14	Metabolism|Cellular Processes	Overview|Carbohydrate metabolism|Energy metabolism|Metabolism of other amino acids|Transport and catabolism	01200 Carbon metabolism|01210 2-Oxocarboxylic acid metabolism|01230 Biosynthesis of amino acids|00020 Citrate cycle (TCA cycle)|00720 Carbon fixation pathways in prokaryotes|00480 Glutathione metabolism|04146 Peroxisome	K00031	MAG_428	k__Bacteria; p__Firmicutes; c__Clostridia; o__Clostridiales; f__; g__; s__	k__Bacteria	p__Firmicutes	c__Clostridia	o__Clostridiales	f__	g__	s__	no	NA	NA	NA
k99_35759525_16	Metabolism	Carbohydrate metabolism	00620 Pyruvate metabolism|00630 Glyoxylate and dicarboxylate metabolism	K00048	MAG_428	k__Bacteria; p__Firmicutes; c__Clostridia; o__Clostridiales; f__; g__; s__	k__Bacteria	p__Firmicutes	c__Clostridia	o__Clostridiales	f__	g__	s__	no	NA	NA	NA
k99_39661803_7	Environmental Information Processing	Membrane transport	02010 ABC transporters	K10542	MAG_428	k__Bacteria; p__Firmicutes; c__Clostridia; o__Clostridiales; f__; g__; s__	k__Bacteria	p__Firmicutes	c__Clostridia	o__Clostridiales	f__	g__	s__	no	NA	NA	NA
k99_39661803_8	Environmental Information Processing|Cellular Processes	Membrane transport|Cell motility	02010 ABC transporters|02030 Bacterial chemotaxis	K10540	MAG_428	k__Bacteria; p__Firmicutes; c__Clostridia; o__Clostridiales; f__; g__; s__	k__Bacteria	p__Firmicutes	c__Clostridia	o__Clostridiales	f__	g__	s__	no	NA	NA	NA
k99_39661803_19	Genetic Information Processing|Environmental Information Processing	Folding, sorting and degradation|Membrane transport	03060 Protein export|03070 Bacterial secretion system	K03070	MAG_428	k__Bacteria; p__Firmicutes; c__Clostridia; o__Clostridiales; f__; g__; s__	k__Bacteria	p__Firmicutes	c__Clostridia	o__Clostridiales	f__	g__	s__	no	NA	NA	NA
k99_45782479_1	Genetic Information Processing	Translation	00970 Aminoacyl-tRNA biosynthesis	K01875	MAG_428	k__Bacteria; p__Firmicutes; c__Clostridia; o__Clostridiales; f__; g__; s__	k__Bacteria	p__Firmicutes	c__Clostridia	o__Clostridiales	f__	g__	s__	no	NA	NA	NA
k99_49500020_5	Environmental Information Processing	Membrane transport	02010 ABC transporters	K10117	MAG_428	k__Bacteria; p__Firmicutes; c__Clostridia; o__Clostridiales; f__; g__; s__	k__Bacteria	p__Firmicutes	c__Clostridia	o__Clostridiales	f__	g__	s__	no	NA	NA	NA
k99_49500020_37	Environmental Information Processing	Membrane transport	02010 ABC transporters	K10117	MAG_428	k__Bacteria; p__Firmicutes; c__Clostridia; o__Clostridiales; f__; g__; s__	k__Bacteria	p__Firmicutes	c__Clostridia	o__Clostridiales	f__	g__	s__	yes	0.65149	0.0217247	Inefficient
k99_49972045_51	Genetic Information Processing	Translation	03010 Ribosome	K02946	MAG_428	k__Bacteria; p__Firmicutes; c__Clostridia; o__Clostridiales; f__; g__; s__	k__Bacteria	p__Firmicutes	c__Clostridia	o__Clostridiales	f__	g__	s__	no	NA	NA	NA
k99_49972045_56	Genetic Information Processing	Translation	03010 Ribosome	K02965	MAG_428	k__Bacteria; p__Firmicutes; c__Clostridia; o__Clostridiales; f__; g__; s__	k__Bacteria	p__Firmicutes	c__Clostridia	o__Clostridiales	f__	g__	s__	no	NA	NA	NA
k99_49972045_64	Genetic Information Processing	Translation	03010 Ribosome	K02931	MAG_428	k__Bacteria; p__Firmicutes; c__Clostridia; o__Clostridiales; f__; g__; s__	k__Bacteria	p__Firmicutes	c__Clostridia	o__Clostridiales	f__	g__	s__	no	NA	NA	NA
k99_58997959_1	Genetic Information Processing|Human Diseases	Folding, sorting and degradation|Infectious diseases	03018 RNA degradation|05152 Tuberculosis	K04043	MAG_428	k__Bacteria; p__Firmicutes; c__Clostridia; o__Clostridiales; f__; g__; s__	k__Bacteria	p__Firmicutes	c__Clostridia	o__Clostridiales	f__	g__	s__	yes	0.309867	0.327005	Inefficient
k99_60700724_58	Environmental Information Processing	Membrane transport	02010 ABC transporters	K10112	MAG_428	k__Bacteria; p__Firmicutes; c__Clostridia; o__Clostridiales; f__; g__; s__	k__Bacteria	p__Firmicutes	c__Clostridia	o__Clostridiales	f__	g__	s__	yes	0.729653	0.0070708	Inefficient
k99_60700724_67	Metabolism	Energy metabolism	00190 Oxidative phosphorylation	K02124	MAG_428	k__Bacteria; p__Firmicutes; c__Clostridia; o__Clostridiales; f__; g__; s__	k__Bacteria	p__Firmicutes	c__Clostridia	o__Clostridiales	f__	g__	s__	no	NA	NA	NA
k99_60700724_71	Metabolism	Energy metabolism	00190 Oxidative phosphorylation	K02117	MAG_428	k__Bacteria; p__Firmicutes; c__Clostridia; o__Clostridiales; f__; g__; s__	k__Bacteria	p__Firmicutes	c__Clostridia	o__Clostridiales	f__	g__	s__	no	NA	NA	NA
k99_60700724_72	Metabolism	Energy metabolism	00190 Oxidative phosphorylation	K02118	MAG_428	k__Bacteria; p__Firmicutes; c__Clostridia; o__Clostridiales; f__; g__; s__	k__Bacteria	p__Firmicutes	c__Clostridia	o__Clostridiales	f__	g__	s__	no	NA	NA	NA
k99_60700724_87	Genetic Information Processing	Translation	03010 Ribosome	K02863	MAG_428	k__Bacteria; p__Firmicutes; c__Clostridia; o__Clostridiales; f__; g__; s__	k__Bacteria	p__Firmicutes	c__Clostridia	o__Clostridiales	f__	g__	s__	yes	0.697619	0.0116589	Inefficient
k99_60700724_94	Metabolism	Carbohydrate metabolism	00040 Pentose and glucuronate interconversions	K00041	MAG_428	k__Bacteria; p__Firmicutes; c__Clostridia; o__Clostridiales; f__; g__; s__	k__Bacteria	p__Firmicutes	c__Clostridia	o__Clostridiales	f__	g__	s__	yes	0.718328	0.00850036	Inefficient
k99_60700724_109	Metabolism	Overview|Carbohydrate metabolism|Amino acid metabolism	01200 Carbon metabolism|00030 Pentose phosphate pathway|00630 Glyoxylate and dicarboxylate metabolism|00330 Arginine and proline metabolism	K01625	MAG_428	k__Bacteria; p__Firmicutes; c__Clostridia; o__Clostridiales; f__; g__; s__	k__Bacteria	p__Firmicutes	c__Clostridia	o__Clostridiales	f__	g__	s__	no	NA	NA	NA
k99_60700724_110	Metabolism	Overview|Carbohydrate metabolism	01200 Carbon metabolism|00030 Pentose phosphate pathway	K00874	MAG_428	k__Bacteria; p__Firmicutes; c__Clostridia; o__Clostridiales; f__; g__; s__	k__Bacteria	p__Firmicutes	c__Clostridia	o__Clostridiales	f__	g__	s__	yes	0.0217534	0.9465	Inefficient
k99_60700724_115	Metabolism	Nucleotide metabolism	00240 Pyrimidine metabolism	K01937	MAG_428	k__Bacteria; p__Firmicutes; c__Clostridia; o__Clostridiales; f__; g__; s__	k__Bacteria	p__Firmicutes	c__Clostridia	o__Clostridiales	f__	g__	s__	no	NA	NA	NA
k99_60700724_130	Metabolism	Overview|Carbohydrate metabolism|Energy metabolism	01200 Carbon metabolism|01230 Biosynthesis of amino acids|00010 Glycolysis / Gluconeogenesis|00030 Pentose phosphate pathway|00051 Fructose and mannose metabolism|00052 Galactose metabolism|00680 Methane metabolism	K00850	MAG_428	k__Bacteria; p__Firmicutes; c__Clostridia; o__Clostridiales; f__; g__; s__	k__Bacteria	p__Firmicutes	c__Clostridia	o__Clostridiales	f__	g__	s__	no	NA	NA	NA
k99_64230088_5				K06942	MAG_428	k__Bacteria; p__Firmicutes; c__Clostridia; o__Clostridiales; f__; g__; s__	k__Bacteria	p__Firmicutes	c__Clostridia	o__Clostridiales	f__	g__	s__	no	NA	NA	NA
k99_64230088_20	Metabolism	Carbohydrate metabolism	00620 Pyruvate metabolism|00640 Propanoate metabolism|00650 Butanoate metabolism	K00656	MAG_428	k__Bacteria; p__Firmicutes; c__Clostridia; o__Clostridiales; f__; g__; s__	k__Bacteria	p__Firmicutes	c__Clostridia	o__Clostridiales	f__	g__	s__	yes	0.366206	0.241694	Inefficient
k99_64230088_21	Metabolism	Overview|Carbohydrate metabolism|Energy metabolism	01200 Carbon metabolism|00010 Glycolysis / Gluconeogenesis|00020 Citrate cycle (TCA cycle)|00620 Pyruvate metabolism|00710 Carbon fixation in photosynthetic organisms	K01610	MAG_428	k__Bacteria; p__Firmicutes; c__Clostridia; o__Clostridiales; f__; g__; s__	k__Bacteria	p__Firmicutes	c__Clostridia	o__Clostridiales	f__	g__	s__	no	NA	NA	NA
k99_67212495_33	Metabolism|Genetic Information Processing	Nucleotide metabolism|Transcription	00230 Purine metabolism|00240 Pyrimidine metabolism|03020 RNA polymerase	K03043	MAG_428	k__Bacteria; p__Firmicutes; c__Clostridia; o__Clostridiales; f__; g__; s__	k__Bacteria	p__Firmicutes	c__Clostridia	o__Clostridiales	f__	g__	s__	no	NA	NA	NA
k99_67212495_34	Metabolism|Genetic Information Processing	Nucleotide metabolism|Transcription	00230 Purine metabolism|00240 Pyrimidine metabolism|03020 RNA polymerase	K03046	MAG_428	k__Bacteria; p__Firmicutes; c__Clostridia; o__Clostridiales; f__; g__; s__	k__Bacteria	p__Firmicutes	c__Clostridia	o__Clostridiales	f__	g__	s__	yes	0	1	Neither
k99_67806285_26	Environmental Information Processing	Membrane transport	02010 ABC transporters	K15770	MAG_428	k__Bacteria; p__Firmicutes; c__Clostridia; o__Clostridiales; f__; g__; s__	k__Bacteria	p__Firmicutes	c__Clostridia	o__Clostridiales	f__	g__	s__	no	NA	NA	NA
k99_68351233_2	Genetic Information Processing	Translation	03010 Ribosome	K02933	MAG_428	k__Bacteria; p__Firmicutes; c__Clostridia; o__Clostridiales; f__; g__; s__	k__Bacteria	p__Firmicutes	c__Clostridia	o__Clostridiales	f__	g__	s__	no	NA	NA	NA
k99_68351233_4	Genetic Information Processing	Translation	03010 Ribosome	K02988	MAG_428	k__Bacteria; p__Firmicutes; c__Clostridia; o__Clostridiales; f__; g__; s__	k__Bacteria	p__Firmicutes	c__Clostridia	o__Clostridiales	f__	g__	s__	no	NA	NA	NA
k99_68351233_6	Genetic Information Processing	Translation	03010 Ribosome	K02876	MAG_428	k__Bacteria; p__Firmicutes; c__Clostridia; o__Clostridiales; f__; g__; s__	k__Bacteria	p__Firmicutes	c__Clostridia	o__Clostridiales	f__	g__	s__	no	NA	NA	NA
k99_68351233_12	Genetic Information Processing	Translation	03010 Ribosome	K02952	MAG_428	k__Bacteria; p__Firmicutes; c__Clostridia; o__Clostridiales; f__; g__; s__	k__Bacteria	p__Firmicutes	c__Clostridia	o__Clostridiales	f__	g__	s__	no	NA	NA	NA
k99_68351233_13	Genetic Information Processing	Translation	03010 Ribosome	K02948	MAG_428	k__Bacteria; p__Firmicutes; c__Clostridia; o__Clostridiales; f__; g__; s__	k__Bacteria	p__Firmicutes	c__Clostridia	o__Clostridiales	f__	g__	s__	yes	0.587413	0.0488449	Inefficient
k99_68351233_16	Genetic Information Processing	Translation	03010 Ribosome	K02879	MAG_428	k__Bacteria; p__Firmicutes; c__Clostridia; o__Clostridiales; f__; g__; s__	k__Bacteria	p__Firmicutes	c__Clostridia	o__Clostridiales	f__	g__	s__	no	NA	NA	NA
k99_68351233_52	Genetic Information Processing	Translation	03010 Ribosome	K02996	MAG_428	k__Bacteria; p__Firmicutes; c__Clostridia; o__Clostridiales; f__; g__; s__	k__Bacteria	p__Firmicutes	c__Clostridia	o__Clostridiales	f__	g__	s__	no	NA	NA	NA
k99_74834678_4	Genetic Information Processing	Translation	00970 Aminoacyl-tRNA biosynthesis	K01868	MAG_428	k__Bacteria; p__Firmicutes; c__Clostridia; o__Clostridiales; f__; g__; s__	k__Bacteria	p__Firmicutes	c__Clostridia	o__Clostridiales	f__	g__	s__	yes	0.594593	0.0414408	Inefficient
k99_76542286_1	Metabolism	Carbohydrate metabolism	00500 Starch and sucrose metabolism	K00702	MAG_428	k__Bacteria; p__Firmicutes; c__Clostridia; o__Clostridiales; f__; g__; s__	k__Bacteria	p__Firmicutes	c__Clostridia	o__Clostridiales	f__	g__	s__	no	NA	NA	NA
k99_77536197_4	Genetic Information Processing	Translation	00970 Aminoacyl-tRNA biosynthesis	K01872	MAG_428	k__Bacteria; p__Firmicutes; c__Clostridia; o__Clostridiales; f__; g__; s__	k__Bacteria	p__Firmicutes	c__Clostridia	o__Clostridiales	f__	g__	s__	no	NA	NA	NA
k99_78636045_3	Metabolism	Energy metabolism	00920 Sulfur metabolism	K00385	MAG_428	k__Bacteria; p__Firmicutes; c__Clostridia; o__Clostridiales; f__; g__; s__	k__Bacteria	p__Firmicutes	c__Clostridia	o__Clostridiales	f__	g__	s__	no	NA	NA	NA
k99_79575968_19	Genetic Information Processing|Human Diseases	Folding, sorting and degradation|Endocrine and metabolic diseases|Infectious diseases	03018 RNA degradation|04940 Type I diabetes mellitus|05134 Legionellosis|05152 Tuberculosis	K04077	MAG_428	k__Bacteria; p__Firmicutes; c__Clostridia; o__Clostridiales; f__; g__; s__	k__Bacteria	p__Firmicutes	c__Clostridia	o__Clostridiales	f__	g__	s__	yes	0.100773	0.755332	Inefficient
k99_11636346_3	Metabolism|Genetic Information Processing	Nucleotide metabolism|Folding, sorting and degradation	00230 Purine metabolism|00240 Pyrimidine metabolism|03018 RNA degradation	K00962	MAG_338	k__Bacteria; p__Bacteroidetes; c__Bacteroidia; o__Bacteroidales; f__Prevotellaceae; g__Prevotella; s__	k__Bacteria	p__Bacteroidetes	c__Bacteroidia	o__Bacteroidales	f__Prevotellaceae	g__Prevotella	s__	no	NA	NA	NA
k99_13873968_44	Metabolism	Energy metabolism|Amino acid metabolism	00910 Nitrogen metabolism|00250 Alanine, aspartate and glutamate metabolism|00330 Arginine and proline metabolism	K00262	MAG_338	k__Bacteria; p__Bacteroidetes; c__Bacteroidia; o__Bacteroidales; f__Prevotellaceae; g__Prevotella; s__	k__Bacteria	p__Bacteroidetes	c__Bacteroidia	o__Bacteroidales	f__Prevotellaceae	g__Prevotella	s__	no	NA	NA	NA
k99_15720104_8	Genetic Information Processing	Folding, sorting and degradation	04141 Protein processing in endoplasmic reticulum	K13993	MAG_338	k__Bacteria; p__Bacteroidetes; c__Bacteroidia; o__Bacteroidales; f__Prevotellaceae; g__Prevotella; s__	k__Bacteria	p__Bacteroidetes	c__Bacteroidia	o__Bacteroidales	f__Prevotellaceae	g__Prevotella	s__	no	NA	NA	NA
k99_16919370_12	Metabolism	Energy metabolism	00190 Oxidative phosphorylation|00195 Photosynthesis	K02112	MAG_338	k__Bacteria; p__Bacteroidetes; c__Bacteroidia; o__Bacteroidales; f__Prevotellaceae; g__Prevotella; s__	k__Bacteria	p__Bacteroidetes	c__Bacteroidia	o__Bacteroidales	f__Prevotellaceae	g__Prevotella	s__	no	NA	NA	NA
k99_18489703_2	Metabolism	Carbohydrate metabolism	00040 Pentose and glucuronate interconversions|00053 Ascorbate and aldarate metabolism|00500 Starch and sucrose metabolism|00520 Amino sugar and nucleotide sugar metabolism	K00012	MAG_338	k__Bacteria; p__Bacteroidetes; c__Bacteroidia; o__Bacteroidales; f__Prevotellaceae; g__Prevotella; s__	k__Bacteria	p__Bacteroidetes	c__Bacteroidia	o__Bacteroidales	f__Prevotellaceae	g__Prevotella	s__	yes	0.416813	0.177675	Inefficient
k99_34763627_9	Metabolism|Genetic Information Processing	Nucleotide metabolism|Transcription	00230 Purine metabolism|00240 Pyrimidine metabolism|03020 RNA polymerase	K03046	MAG_338	k__Bacteria; p__Bacteroidetes; c__Bacteroidia; o__Bacteroidales; f__Prevotellaceae; g__Prevotella; s__	k__Bacteria	p__Bacteroidetes	c__Bacteroidia	o__Bacteroidales	f__Prevotellaceae	g__Prevotella	s__	yes	0.563924	0.0561672	Inefficient
k99_34763627_10	Metabolism|Genetic Information Processing	Nucleotide metabolism|Transcription	00230 Purine metabolism|00240 Pyrimidine metabolism|03020 RNA polymerase	K03043	MAG_338	k__Bacteria; p__Bacteroidetes; c__Bacteroidia; o__Bacteroidales; f__Prevotellaceae; g__Prevotella; s__	k__Bacteria	p__Bacteroidetes	c__Bacteroidia	o__Bacteroidales	f__Prevotellaceae	g__Prevotella	s__	no	NA	NA	NA
k99_34763627_11	Genetic Information Processing	Translation	03010 Ribosome	K02935	MAG_338	k__Bacteria; p__Bacteroidetes; c__Bacteroidia; o__Bacteroidales; f__Prevotellaceae; g__Prevotella; s__	k__Bacteria	p__Bacteroidetes	c__Bacteroidia	o__Bacteroidales	f__Prevotellaceae	g__Prevotella	s__	no	NA	NA	NA
k99_34763627_14	Genetic Information Processing	Translation	03010 Ribosome	K02867	MAG_338	k__Bacteria; p__Bacteroidetes; c__Bacteroidia; o__Bacteroidales; f__Prevotellaceae; g__Prevotella; s__	k__Bacteria	p__Bacteroidetes	c__Bacteroidia	o__Bacteroidales	f__Prevotellaceae	g__Prevotella	s__	no	NA	NA	NA
k99_34763627_17	Organismal Systems	Environmental adaptation	04626 Plant-pathogen interaction	K02358	MAG_338	k__Bacteria; p__Bacteroidetes; c__Bacteroidia; o__Bacteroidales; f__Prevotellaceae; g__Prevotella; s__	k__Bacteria	p__Bacteroidetes	c__Bacteroidia	o__Bacteroidales	f__Prevotellaceae	g__Prevotella	s__	no	NA	NA	NA
k99_35845514_6	Metabolism	Carbohydrate metabolism|Biosynthesis of other secondary metabolites	00562 Inositol phosphate metabolism|00521 Streptomycin biosynthesis	K01858	MAG_338	k__Bacteria; p__Bacteroidetes; c__Bacteroidia; o__Bacteroidales; f__Prevotellaceae; g__Prevotella; s__	k__Bacteria	p__Bacteroidetes	c__Bacteroidia	o__Bacteroidales	f__Prevotellaceae	g__Prevotella	s__	no	NA	NA	NA
k99_38489256_8	Metabolism	Carbohydrate metabolism	00051 Fructose and mannose metabolism|00520 Amino sugar and nucleotide sugar metabolism	K01711	MAG_338	k__Bacteria; p__Bacteroidetes; c__Bacteroidia; o__Bacteroidales; f__Prevotellaceae; g__Prevotella; s__	k__Bacteria	p__Bacteroidetes	c__Bacteroidia	o__Bacteroidales	f__Prevotellaceae	g__Prevotella	s__	yes	0.31905	0.312104	Inefficient
k99_38489256_28	Genetic Information Processing|Environmental Information Processing	Folding, sorting and degradation|Membrane transport	03060 Protein export|03070 Bacterial secretion system	K03210	MAG_338	k__Bacteria; p__Bacteroidetes; c__Bacteroidia; o__Bacteroidales; f__Prevotellaceae; g__Prevotella; s__	k__Bacteria	p__Bacteroidetes	c__Bacteroidia	o__Bacteroidales	f__Prevotellaceae	g__Prevotella	s__	no	NA	NA	NA
k99_38669268_93	Genetic Information Processing	Translation	03010 Ribosome	K02996	MAG_338	k__Bacteria; p__Bacteroidetes; c__Bacteroidia; o__Bacteroidales; f__Prevotellaceae; g__Prevotella; s__	k__Bacteria	p__Bacteroidetes	c__Bacteroidia	o__Bacteroidales	f__Prevotellaceae	g__Prevotella	s__	no	NA	NA	NA
k99_43137900_13	Genetic Information Processing	Translation	03010 Ribosome	K02986	MAG_338	k__Bacteria; p__Bacteroidetes; c__Bacteroidia; o__Bacteroidales; f__Prevotellaceae; g__Prevotella; s__	k__Bacteria	p__Bacteroidetes	c__Bacteroidia	o__Bacteroidales	f__Prevotellaceae	g__Prevotella	s__	no	NA	NA	NA
k99_43137900_18	Genetic Information Processing|Environmental Information Processing	Folding, sorting and degradation|Membrane transport	03060 Protein export|03070 Bacterial secretion system	K03076	MAG_338	k__Bacteria; p__Bacteroidetes; c__Bacteroidia; o__Bacteroidales; f__Prevotellaceae; g__Prevotella; s__	k__Bacteria	p__Bacteroidetes	c__Bacteroidia	o__Bacteroidales	f__Prevotellaceae	g__Prevotella	s__	no	NA	NA	NA
k99_43137900_21	Genetic Information Processing	Translation	03010 Ribosome	K02988	MAG_338	k__Bacteria; p__Bacteroidetes; c__Bacteroidia; o__Bacteroidales; f__Prevotellaceae; g__Prevotella; s__	k__Bacteria	p__Bacteroidetes	c__Bacteroidia	o__Bacteroidales	f__Prevotellaceae	g__Prevotella	s__	no	NA	NA	NA
k99_43137900_24	Genetic Information Processing	Translation	03010 Ribosome	K02994	MAG_338	k__Bacteria; p__Bacteroidetes; c__Bacteroidia; o__Bacteroidales; f__Prevotellaceae; g__Prevotella; s__	k__Bacteria	p__Bacteroidetes	c__Bacteroidia	o__Bacteroidales	f__Prevotellaceae	g__Prevotella	s__	no	NA	NA	NA
k99_43137900_33	Genetic Information Processing	Translation	03010 Ribosome	K02890	MAG_338	k__Bacteria; p__Bacteroidetes; c__Bacteroidia; o__Bacteroidales; f__Prevotellaceae; g__Prevotella; s__	k__Bacteria	p__Bacteroidetes	c__Bacteroidia	o__Bacteroidales	f__Prevotellaceae	g__Prevotella	s__	no	NA	NA	NA
k99_43137900_35	Genetic Information Processing	Translation	03010 Ribosome	K02886	MAG_338	k__Bacteria; p__Bacteroidetes; c__Bacteroidia; o__Bacteroidales; f__Prevotellaceae; g__Prevotella; s__	k__Bacteria	p__Bacteroidetes	c__Bacteroidia	o__Bacteroidales	f__Prevotellaceae	g__Prevotella	s__	no	NA	NA	NA
k99_43137900_43	Metabolism	Overview|Energy metabolism	01200 Carbon metabolism|00720 Carbon fixation pathways in prokaryotes	K03737	MAG_338	k__Bacteria; p__Bacteroidetes; c__Bacteroidia; o__Bacteroidales; f__Prevotellaceae; g__Prevotella; s__	k__Bacteria	p__Bacteroidetes	c__Bacteroidia	o__Bacteroidales	f__Prevotellaceae	g__Prevotella	s__	yes	-0.0373233	0.90832	Efficient
k99_46115888_15	Metabolism	Overview|Carbohydrate metabolism|Energy metabolism	01200 Carbon metabolism|01210 2-Oxocarboxylic acid metabolism|01230 Biosynthesis of amino acids|00020 Citrate cycle (TCA cycle)|00630 Glyoxylate and dicarboxylate metabolism|00720 Carbon fixation pathways in prokaryotes	K01681	MAG_338	k__Bacteria; p__Bacteroidetes; c__Bacteroidia; o__Bacteroidales; f__Prevotellaceae; g__Prevotella; s__	k__Bacteria	p__Bacteroidetes	c__Bacteroidia	o__Bacteroidales	f__Prevotellaceae	g__Prevotella	s__	yes	-0.376965	0.227081	Efficient
k99_46115888_16	Metabolism|Cellular Processes	Overview|Carbohydrate metabolism|Energy metabolism|Metabolism of other amino acids|Transport and catabolism	01200 Carbon metabolism|01210 2-Oxocarboxylic acid metabolism|01230 Biosynthesis of amino acids|00020 Citrate cycle (TCA cycle)|00720 Carbon fixation pathways in prokaryotes|00480 Glutathione metabolism|04146 Peroxisome	K00031	MAG_338	k__Bacteria; p__Bacteroidetes; c__Bacteroidia; o__Bacteroidales; f__Prevotellaceae; g__Prevotella; s__	k__Bacteria	p__Bacteroidetes	c__Bacteroidia	o__Bacteroidales	f__Prevotellaceae	g__Prevotella	s__	no	NA	NA	NA
k99_46115888_59	Metabolism	Overview|Carbohydrate metabolism|Energy metabolism	01200 Carbon metabolism|01230 Biosynthesis of amino acids|00010 Glycolysis / Gluconeogenesis|00030 Pentose phosphate pathway|00051 Fructose and mannose metabolism|00710 Carbon fixation in photosynthetic organisms|00680 Methane metabolism	K01624	MAG_338	k__Bacteria; p__Bacteroidetes; c__Bacteroidia; o__Bacteroidales; f__Prevotellaceae; g__Prevotella; s__	k__Bacteria	p__Bacteroidetes	c__Bacteroidia	o__Bacteroidales	f__Prevotellaceae	g__Prevotella	s__	no	NA	NA	NA
k99_48174555_11	Metabolism	Overview|Carbohydrate metabolism|Energy metabolism	01200 Carbon metabolism|00020 Citrate cycle (TCA cycle)|00720 Carbon fixation pathways in prokaryotes	K00174	MAG_338	k__Bacteria; p__Bacteroidetes; c__Bacteroidia; o__Bacteroidales; f__Prevotellaceae; g__Prevotella; s__	k__Bacteria	p__Bacteroidetes	c__Bacteroidia	o__Bacteroidales	f__Prevotellaceae	g__Prevotella	s__	no	NA	NA	NA
k99_48663033_6				K00351	MAG_338	k__Bacteria; p__Bacteroidetes; c__Bacteroidia; o__Bacteroidales; f__Prevotellaceae; g__Prevotella; s__	k__Bacteria	p__Bacteroidetes	c__Bacteroidia	o__Bacteroidales	f__Prevotellaceae	g__Prevotella	s__	no	NA	NA	NA
k99_49373968_7	Metabolism	Overview|Carbohydrate metabolism|Energy metabolism	01200 Carbon metabolism|00010 Glycolysis / Gluconeogenesis|00020 Citrate cycle (TCA cycle)|00620 Pyruvate metabolism|00710 Carbon fixation in photosynthetic organisms	K01610	MAG_338	k__Bacteria; p__Bacteroidetes; c__Bacteroidia; o__Bacteroidales; f__Prevotellaceae; g__Prevotella; s__	k__Bacteria	p__Bacteroidetes	c__Bacteroidia	o__Bacteroidales	f__Prevotellaceae	g__Prevotella	s__	no	NA	NA	NA
k99_49373968_12	Metabolism	Overview|Amino acid metabolism	01230 Biosynthesis of amino acids|00330 Arginine and proline metabolism	K00611	MAG_338	k__Bacteria; p__Bacteroidetes; c__Bacteroidia; o__Bacteroidales; f__Prevotellaceae; g__Prevotella; s__	k__Bacteria	p__Bacteroidetes	c__Bacteroidia	o__Bacteroidales	f__Prevotellaceae	g__Prevotella	s__	yes	0.339755	0.27992	Inefficient
k99_49849622_11	Metabolism|Human Diseases	Overview|Carbohydrate metabolism|Energy metabolism|Xenobiotics biodegradation and metabolism|Infectious diseases	01200 Carbon metabolism|00020 Citrate cycle (TCA cycle)|00650 Butanoate metabolism|00190 Oxidative phosphorylation|00720 Carbon fixation pathways in prokaryotes|00623 Toluene degradation|05134 Legionellosis	K00239	MAG_338	k__Bacteria; p__Bacteroidetes; c__Bacteroidia; o__Bacteroidales; f__Prevotellaceae; g__Prevotella; s__	k__Bacteria	p__Bacteroidetes	c__Bacteroidia	o__Bacteroidales	f__Prevotellaceae	g__Prevotella	s__	yes	0.706294	0.0132861	Inefficient
k99_49849622_20				K03561	MAG_338	k__Bacteria; p__Bacteroidetes; c__Bacteroidia; o__Bacteroidales; f__Prevotellaceae; g__Prevotella; s__	k__Bacteria	p__Bacteroidetes	c__Bacteroidia	o__Bacteroidales	f__Prevotellaceae	g__Prevotella	s__	no	NA	NA	NA
k99_58431060_12	Metabolism	Amino acid metabolism	00260 Glycine, serine and threonine metabolism	K00639	MAG_338	k__Bacteria; p__Bacteroidetes; c__Bacteroidia; o__Bacteroidales; f__Prevotellaceae; g__Prevotella; s__	k__Bacteria	p__Bacteroidetes	c__Bacteroidia	o__Bacteroidales	f__Prevotellaceae	g__Prevotella	s__	no	NA	NA	NA
k99_58788812_20	Metabolism	Energy metabolism	00190 Oxidative phosphorylation	K15987	MAG_338	k__Bacteria; p__Bacteroidetes; c__Bacteroidia; o__Bacteroidales; f__Prevotellaceae; g__Prevotella; s__	k__Bacteria	p__Bacteroidetes	c__Bacteroidia	o__Bacteroidales	f__Prevotellaceae	g__Prevotella	s__	no	NA	NA	NA
k99_61766671_13				K02014	MAG_338	k__Bacteria; p__Bacteroidetes; c__Bacteroidia; o__Bacteroidales; f__Prevotellaceae; g__Prevotella; s__	k__Bacteria	p__Bacteroidetes	c__Bacteroidia	o__Bacteroidales	f__Prevotellaceae	g__Prevotella	s__	no	NA	NA	NA
k99_62592122_5				K09607	MAG_338	k__Bacteria; p__Bacteroidetes; c__Bacteroidia; o__Bacteroidales; f__Prevotellaceae; g__Prevotella; s__	k__Bacteria	p__Bacteroidetes	c__Bacteroidia	o__Bacteroidales	f__Prevotellaceae	g__Prevotella	s__	no	NA	NA	NA
k99_72987943_8	Metabolism	Amino acid metabolism	00250 Alanine, aspartate and glutamate metabolism	K01744	MAG_338	k__Bacteria; p__Bacteroidetes; c__Bacteroidia; o__Bacteroidales; f__Prevotellaceae; g__Prevotella; s__	k__Bacteria	p__Bacteroidetes	c__Bacteroidia	o__Bacteroidales	f__Prevotellaceae	g__Prevotella	s__	no	NA	NA	NA
k99_82583897_10				K03770	MAG_338	k__Bacteria; p__Bacteroidetes; c__Bacteroidia; o__Bacteroidales; f__Prevotellaceae; g__Prevotella; s__	k__Bacteria	p__Bacteroidetes	c__Bacteroidia	o__Bacteroidales	f__Prevotellaceae	g__Prevotella	s__	no	NA	NA	NA
k99_88739989_6	Metabolism|Genetic Information Processing|Environmental Information Processing	Overview|Carbohydrate metabolism|Energy metabolism|Folding, sorting and degradation|Signal transduction	01200 Carbon metabolism|01230 Biosynthesis of amino acids|00010 Glycolysis / Gluconeogenesis|00680 Methane metabolism|03018 RNA degradation|04066 HIF-1 signaling pathway	K01689	MAG_338	k__Bacteria; p__Bacteroidetes; c__Bacteroidia; o__Bacteroidales; f__Prevotellaceae; g__Prevotella; s__	k__Bacteria	p__Bacteroidetes	c__Bacteroidia	o__Bacteroidales	f__Prevotellaceae	g__Prevotella	s__	no	NA	NA	NA
k99_92175753_4	Genetic Information Processing	Translation	03010 Ribosome	K02887	MAG_338	k__Bacteria; p__Bacteroidetes; c__Bacteroidia; o__Bacteroidales; f__Prevotellaceae; g__Prevotella; s__	k__Bacteria	p__Bacteroidetes	c__Bacteroidia	o__Bacteroidales	f__Prevotellaceae	g__Prevotella	s__	no	NA	NA	NA
k99_1159293_15	Metabolism	Carbohydrate metabolism	00620 Pyruvate metabolism	K01572	MAG_304	k__Bacteria; p__Firmicutes; c__Clostridia; o__Clostridiales; f__; g__; s__	k__Bacteria	p__Firmicutes	c__Clostridia	o__Clostridiales	f__	g__	s__	no	NA	NA	NA
k99_1159293_16	Metabolism	Carbohydrate metabolism	00620 Pyruvate metabolism	K01571	MAG_304	k__Bacteria; p__Firmicutes; c__Clostridia; o__Clostridiales; f__; g__; s__	k__Bacteria	p__Firmicutes	c__Clostridia	o__Clostridiales	f__	g__	s__	yes	0.657343	0.0239811	Inefficient
k99_1159293_19	Metabolism	Overview|Carbohydrate metabolism|Energy metabolism	01200 Carbon metabolism|01210 2-Oxocarboxylic acid metabolism|01230 Biosynthesis of amino acids|00020 Citrate cycle (TCA cycle)|00630 Glyoxylate and dicarboxylate metabolism|00720 Carbon fixation pathways in prokaryotes	K01681	MAG_304	k__Bacteria; p__Firmicutes; c__Clostridia; o__Clostridiales; f__; g__; s__	k__Bacteria	p__Firmicutes	c__Clostridia	o__Clostridiales	f__	g__	s__	no	NA	NA	NA
k99_1159293_27	Metabolism|Cellular Processes	Overview|Carbohydrate metabolism|Energy metabolism|Metabolism of other amino acids|Transport and catabolism	01200 Carbon metabolism|01210 2-Oxocarboxylic acid metabolism|01230 Biosynthesis of amino acids|00020 Citrate cycle (TCA cycle)|00720 Carbon fixation pathways in prokaryotes|00480 Glutathione metabolism|04146 Peroxisome	K00031	MAG_304	k__Bacteria; p__Firmicutes; c__Clostridia; o__Clostridiales; f__; g__; s__	k__Bacteria	p__Firmicutes	c__Clostridia	o__Clostridiales	f__	g__	s__	no	NA	NA	NA
k99_1700204_2	Metabolism|Genetic Information Processing|Environmental Information Processing	Overview|Carbohydrate metabolism|Energy metabolism|Folding, sorting and degradation|Signal transduction	01200 Carbon metabolism|01230 Biosynthesis of amino acids|00010 Glycolysis / Gluconeogenesis|00680 Methane metabolism|03018 RNA degradation|04066 HIF-1 signaling pathway	K01689	MAG_304	k__Bacteria; p__Firmicutes; c__Clostridia; o__Clostridiales; f__; g__; s__	k__Bacteria	p__Firmicutes	c__Clostridia	o__Clostridiales	f__	g__	s__	yes	0.321678	0.308312	Inefficient
k99_4334003_15	Environmental Information Processing	Membrane transport	02010 ABC transporters	K10112	MAG_304	k__Bacteria; p__Firmicutes; c__Clostridia; o__Clostridiales; f__; g__; s__	k__Bacteria	p__Firmicutes	c__Clostridia	o__Clostridiales	f__	g__	s__	no	NA	NA	NA
k99_5789517_2	Metabolism	Carbohydrate metabolism|Nucleotide metabolism|Biosynthesis of other secondary metabolites	00010 Glycolysis / Gluconeogenesis|00030 Pentose phosphate pathway|00052 Galactose metabolism|00500 Starch and sucrose metabolism|00520 Amino sugar and nucleotide sugar metabolism|00230 Purine metabolism|00521 Streptomycin biosynthesis	K01835	MAG_304	k__Bacteria; p__Firmicutes; c__Clostridia; o__Clostridiales; f__; g__; s__	k__Bacteria	p__Firmicutes	c__Clostridia	o__Clostridiales	f__	g__	s__	yes	0.699301	0.0145393	Inefficient
k99_5789517_7	Metabolism	Nucleotide metabolism	00240 Pyrimidine metabolism	K01937	MAG_304	k__Bacteria; p__Firmicutes; c__Clostridia; o__Clostridiales; f__; g__; s__	k__Bacteria	p__Firmicutes	c__Clostridia	o__Clostridiales	f__	g__	s__	no	NA	NA	NA
k99_6370529_3	Genetic Information Processing|Environmental Information Processing	Folding, sorting and degradation|Membrane transport	03060 Protein export|03070 Bacterial secretion system	K03070	MAG_304	k__Bacteria; p__Firmicutes; c__Clostridia; o__Clostridiales; f__; g__; s__	k__Bacteria	p__Firmicutes	c__Clostridia	o__Clostridiales	f__	g__	s__	no	NA	NA	NA
k99_6456856_1	Genetic Information Processing	Translation	00970 Aminoacyl-tRNA biosynthesis	K01893	MAG_304	k__Bacteria; p__Firmicutes; c__Clostridia; o__Clostridiales; f__; g__; s__	k__Bacteria	p__Firmicutes	c__Clostridia	o__Clostridiales	f__	g__	s__	no	NA	NA	NA
k99_9416797_12	Genetic Information Processing	Translation	03010 Ribosome	K02996	MAG_304	k__Bacteria; p__Firmicutes; c__Clostridia; o__Clostridiales; f__; g__; s__	k__Bacteria	p__Firmicutes	c__Clostridia	o__Clostridiales	f__	g__	s__	no	NA	NA	NA
k99_9416797_26	Metabolism	Overview|Carbohydrate metabolism|Energy metabolism	01200 Carbon metabolism|01230 Biosynthesis of amino acids|00010 Glycolysis / Gluconeogenesis|00030 Pentose phosphate pathway|00051 Fructose and mannose metabolism|00052 Galactose metabolism|00680 Methane metabolism	K00850	MAG_304	k__Bacteria; p__Firmicutes; c__Clostridia; o__Clostridiales; f__; g__; s__	k__Bacteria	p__Firmicutes	c__Clostridia	o__Clostridiales	f__	g__	s__	no	NA	NA	NA
k99_13989663_7	Metabolism	Nucleotide metabolism	00240 Pyrimidine metabolism	K01591	MAG_304	k__Bacteria; p__Firmicutes; c__Clostridia; o__Clostridiales; f__; g__; s__	k__Bacteria	p__Firmicutes	c__Clostridia	o__Clostridiales	f__	g__	s__	no	NA	NA	NA
k99_14909731_1	Metabolism	Overview|Energy metabolism|Metabolism of cofactors and vitamins	01200 Carbon metabolism|00720 Carbon fixation pathways in prokaryotes|00670 One carbon pool by folate	K01938	MAG_304	k__Bacteria; p__Firmicutes; c__Clostridia; o__Clostridiales; f__; g__; s__	k__Bacteria	p__Firmicutes	c__Clostridia	o__Clostridiales	f__	g__	s__	yes	0.671329	0.0204419	Inefficient
k99_14909731_17	Metabolism	Nucleotide metabolism|Metabolism of cofactors and vitamins	00230 Purine metabolism|00670 One carbon pool by folate	K00602	MAG_304	k__Bacteria; p__Firmicutes; c__Clostridia; o__Clostridiales; f__; g__; s__	k__Bacteria	p__Firmicutes	c__Clostridia	o__Clostridiales	f__	g__	s__	yes	0.699301	0.0145393	Inefficient
k99_14909731_27	Genetic Information Processing	Translation	03010 Ribosome	K02887	MAG_304	k__Bacteria; p__Firmicutes; c__Clostridia; o__Clostridiales; f__; g__; s__	k__Bacteria	p__Firmicutes	c__Clostridia	o__Clostridiales	f__	g__	s__	no	NA	NA	NA
k99_14909731_41				K03086	MAG_304	k__Bacteria; p__Firmicutes; c__Clostridia; o__Clostridiales; f__; g__; s__	k__Bacteria	p__Firmicutes	c__Clostridia	o__Clostridiales	f__	g__	s__	no	NA	NA	NA
k99_14909731_51	Metabolism|Genetic Information Processing	Energy metabolism|Folding, sorting and degradation	00190 Oxidative phosphorylation|03018 RNA degradation	K00937	MAG_304	k__Bacteria; p__Firmicutes; c__Clostridia; o__Clostridiales; f__; g__; s__	k__Bacteria	p__Firmicutes	c__Clostridia	o__Clostridiales	f__	g__	s__	no	NA	NA	NA
k99_14909731_57	Metabolism	Energy metabolism	00190 Oxidative phosphorylation	K15987	MAG_304	k__Bacteria; p__Firmicutes; c__Clostridia; o__Clostridiales; f__; g__; s__	k__Bacteria	p__Firmicutes	c__Clostridia	o__Clostridiales	f__	g__	s__	no	NA	NA	NA
k99_14909731_63	Metabolism	Overview|Amino acid metabolism|Metabolism of cofactors and vitamins	01210 2-Oxocarboxylic acid metabolism|01230 Biosynthesis of amino acids|00280 Valine, leucine and isoleucine degradation|00290 Valine, leucine and isoleucine biosynthesis|00770 Pantothenate and CoA biosynthesis	K00826	MAG_304	k__Bacteria; p__Firmicutes; c__Clostridia; o__Clostridiales; f__; g__; s__	k__Bacteria	p__Firmicutes	c__Clostridia	o__Clostridiales	f__	g__	s__	no	NA	NA	NA
k99_14909731_83	Genetic Information Processing	Translation	00970 Aminoacyl-tRNA biosynthesis	K01890	MAG_304	k__Bacteria; p__Firmicutes; c__Clostridia; o__Clostridiales; f__; g__; s__	k__Bacteria	p__Firmicutes	c__Clostridia	o__Clostridiales	f__	g__	s__	no	NA	NA	NA
k99_22580061_30	Metabolism	Overview|Carbohydrate metabolism	01200 Carbon metabolism|00010 Glycolysis / Gluconeogenesis|00030 Pentose phosphate pathway|00500 Starch and sucrose metabolism|00520 Amino sugar and nucleotide sugar metabolism	K01810	MAG_304	k__Bacteria; p__Firmicutes; c__Clostridia; o__Clostridiales; f__; g__; s__	k__Bacteria	p__Firmicutes	c__Clostridia	o__Clostridiales	f__	g__	s__	no	NA	NA	NA
k99_27402679_2	Metabolism	Energy metabolism	00190 Oxidative phosphorylation	K02118	MAG_304	k__Bacteria; p__Firmicutes; c__Clostridia; o__Clostridiales; f__; g__; s__	k__Bacteria	p__Firmicutes	c__Clostridia	o__Clostridiales	f__	g__	s__	no	NA	NA	NA
k99_27402679_19				K04027	MAG_304	k__Bacteria; p__Firmicutes; c__Clostridia; o__Clostridiales; f__; g__; s__	k__Bacteria	p__Firmicutes	c__Clostridia	o__Clostridiales	f__	g__	s__	yes	0.511384	0.0892572	Inefficient
k99_27402679_25	Metabolism	Carbohydrate metabolism	00051 Fructose and mannose metabolism	K01628	MAG_304	k__Bacteria; p__Firmicutes; c__Clostridia; o__Clostridiales; f__; g__; s__	k__Bacteria	p__Firmicutes	c__Clostridia	o__Clostridiales	f__	g__	s__	yes	0.04983	0.877777	Inefficient
k99_31276619_3	Genetic Information Processing	Translation	00970 Aminoacyl-tRNA biosynthesis	K01875	MAG_304	k__Bacteria; p__Firmicutes; c__Clostridia; o__Clostridiales; f__; g__; s__	k__Bacteria	p__Firmicutes	c__Clostridia	o__Clostridiales	f__	g__	s__	no	NA	NA	NA
k99_32107809_11	Organismal Systems	Environmental adaptation	04626 Plant-pathogen interaction	K02358	MAG_304	k__Bacteria; p__Firmicutes; c__Clostridia; o__Clostridiales; f__; g__; s__	k__Bacteria	p__Firmicutes	c__Clostridia	o__Clostridiales	f__	g__	s__	yes	0.664336	0.0221592	Inefficient
k99_32107809_12				K02355	MAG_304	k__Bacteria; p__Firmicutes; c__Clostridia; o__Clostridiales; f__; g__; s__	k__Bacteria	p__Firmicutes	c__Clostridia	o__Clostridiales	f__	g__	s__	yes	0.503497	0.0987516	Inefficient
k99_32107809_13	Genetic Information Processing	Translation	03010 Ribosome	K02992	MAG_304	k__Bacteria; p__Firmicutes; c__Clostridia; o__Clostridiales; f__; g__; s__	k__Bacteria	p__Firmicutes	c__Clostridia	o__Clostridiales	f__	g__	s__	no	NA	NA	NA
k99_32107809_14	Genetic Information Processing	Translation	03010 Ribosome	K02950	MAG_304	k__Bacteria; p__Firmicutes; c__Clostridia; o__Clostridiales; f__; g__; s__	k__Bacteria	p__Firmicutes	c__Clostridia	o__Clostridiales	f__	g__	s__	no	NA	NA	NA
k99_32107809_24	Environmental Information Processing|Cellular Processes	Membrane transport|Cell motility	02010 ABC transporters|02030 Bacterial chemotaxis	K10439	MAG_304	k__Bacteria; p__Firmicutes; c__Clostridia; o__Clostridiales; f__; g__; s__	k__Bacteria	p__Firmicutes	c__Clostridia	o__Clostridiales	f__	g__	s__	yes	0.468531	0.127473	Inefficient
k99_32107809_26	Environmental Information Processing	Membrane transport	02010 ABC transporters	K10441	MAG_304	k__Bacteria; p__Firmicutes; c__Clostridia; o__Clostridiales; f__; g__; s__	k__Bacteria	p__Firmicutes	c__Clostridia	o__Clostridiales	f__	g__	s__	no	NA	NA	NA
k99_32804465_38	Metabolism	Metabolism of terpenoids and polyketides	00900 Terpenoid backbone biosynthesis	K03527	MAG_304	k__Bacteria; p__Firmicutes; c__Clostridia; o__Clostridiales; f__; g__; s__	k__Bacteria	p__Firmicutes	c__Clostridia	o__Clostridiales	f__	g__	s__	no	NA	NA	NA
k99_33335244_15	Environmental Information Processing	Membrane transport	02010 ABC transporters	K10559	MAG_304	k__Bacteria; p__Firmicutes; c__Clostridia; o__Clostridiales; f__; g__; s__	k__Bacteria	p__Firmicutes	c__Clostridia	o__Clostridiales	f__	g__	s__	no	NA	NA	NA
k99_33381487_15				K00180	MAG_304	k__Bacteria; p__Firmicutes; c__Clostridia; o__Clostridiales; f__; g__; s__	k__Bacteria	p__Firmicutes	c__Clostridia	o__Clostridiales	f__	g__	s__	no	NA	NA	NA
k99_33381487_46	Metabolism	Nucleotide metabolism	00230 Purine metabolism	K01923	MAG_304	k__Bacteria; p__Firmicutes; c__Clostridia; o__Clostridiales; f__; g__; s__	k__Bacteria	p__Firmicutes	c__Clostridia	o__Clostridiales	f__	g__	s__	no	NA	NA	NA
k99_37545910_3	Metabolism	Overview|Carbohydrate metabolism|Energy metabolism	01200 Carbon metabolism|00010 Glycolysis / Gluconeogenesis|00020 Citrate cycle (TCA cycle)|00620 Pyruvate metabolism|00710 Carbon fixation in photosynthetic organisms	K01610	MAG_304	k__Bacteria; p__Firmicutes; c__Clostridia; o__Clostridiales; f__; g__; s__	k__Bacteria	p__Firmicutes	c__Clostridia	o__Clostridiales	f__	g__	s__	yes	-0.369808	0.236742	Efficient
k99_38117119_8	Metabolism	Metabolism of cofactors and vitamins	00760 Nicotinate and nicotinamide metabolism	K00763	MAG_304	k__Bacteria; p__Firmicutes; c__Clostridia; o__Clostridiales; f__; g__; s__	k__Bacteria	p__Firmicutes	c__Clostridia	o__Clostridiales	f__	g__	s__	yes	0.27246	0.391579	Inefficient
k99_38117119_17	Metabolism|Environmental Information Processing|Human Diseases	Overview|Carbohydrate metabolism|Energy metabolism|Signal transduction|Neurodegenerative diseases	01200 Carbon metabolism|01230 Biosynthesis of amino acids|00010 Glycolysis / Gluconeogenesis|00710 Carbon fixation in photosynthetic organisms|04066 HIF-1 signaling pathway|05010 Alzheimer's disease	K00134	MAG_304	k__Bacteria; p__Firmicutes; c__Clostridia; o__Clostridiales; f__; g__; s__	k__Bacteria	p__Firmicutes	c__Clostridia	o__Clostridiales	f__	g__	s__	yes	0.454545	0.140413	Inefficient
k99_38117119_18	Metabolism	Overview|Carbohydrate metabolism|Energy metabolism	01200 Carbon metabolism|01230 Biosynthesis of amino acids|00010 Glycolysis / Gluconeogenesis|00051 Fructose and mannose metabolism|00562 Inositol phosphate metabolism|00710 Carbon fixation in photosynthetic organisms	K01803	MAG_304	k__Bacteria; p__Firmicutes; c__Clostridia; o__Clostridiales; f__; g__; s__	k__Bacteria	p__Firmicutes	c__Clostridia	o__Clostridiales	f__	g__	s__	yes	0.566434	0.0590341	Inefficient
k99_38117119_19	Metabolism	Overview|Carbohydrate metabolism|Energy metabolism	01200 Carbon metabolism|00620 Pyruvate metabolism|00710 Carbon fixation in photosynthetic organisms|00720 Carbon fixation pathways in prokaryotes	K01006	MAG_304	k__Bacteria; p__Firmicutes; c__Clostridia; o__Clostridiales; f__; g__; s__	k__Bacteria	p__Firmicutes	c__Clostridia	o__Clostridiales	f__	g__	s__	yes	0.601399	0.0428069	Inefficient
k99_38117119_26	Metabolism	Metabolism of cofactors and vitamins	00860 Porphyrin and chlorophyll metabolism	K02190	MAG_304	k__Bacteria; p__Firmicutes; c__Clostridia; o__Clostridiales; f__; g__; s__	k__Bacteria	p__Firmicutes	c__Clostridia	o__Clostridiales	f__	g__	s__	no	NA	NA	NA
k99_40796076_2				K00046	MAG_304	k__Bacteria; p__Firmicutes; c__Clostridia; o__Clostridiales; f__; g__; s__	k__Bacteria	p__Firmicutes	c__Clostridia	o__Clostridiales	f__	g__	s__	yes	0.290718	0.359293	Inefficient
k99_42534051_1	Genetic Information Processing	Translation	03010 Ribosome	K02967	MAG_304	k__Bacteria; p__Firmicutes; c__Clostridia; o__Clostridiales; f__; g__; s__	k__Bacteria	p__Firmicutes	c__Clostridia	o__Clostridiales	f__	g__	s__	yes	0.760582	0.00407753	Inefficient
k99_42534051_2				K02357	MAG_304	k__Bacteria; p__Firmicutes; c__Clostridia; o__Clostridiales; f__; g__; s__	k__Bacteria	p__Firmicutes	c__Clostridia	o__Clostridiales	f__	g__	s__	yes	0.0186617	0.954096	Inefficient
k99_42545006_41	Metabolism	Nucleotide metabolism|Metabolism of cofactors and vitamins	00230 Purine metabolism|00240 Pyrimidine metabolism|00760 Nicotinate and nicotinamide metabolism	K03784	MAG_304	k__Bacteria; p__Firmicutes; c__Clostridia; o__Clostridiales; f__; g__; s__	k__Bacteria	p__Firmicutes	c__Clostridia	o__Clostridiales	f__	g__	s__	no	NA	NA	NA
k99_46361238_20	Environmental Information Processing	Membrane transport	02010 ABC transporters	K10117	MAG_304	k__Bacteria; p__Firmicutes; c__Clostridia; o__Clostridiales; f__; g__; s__	k__Bacteria	p__Firmicutes	c__Clostridia	o__Clostridiales	f__	g__	s__	no	NA	NA	NA
k99_47416953_23	Metabolism	Overview|Carbohydrate metabolism	01200 Carbon metabolism|01230 Biosynthesis of amino acids|00030 Pentose phosphate pathway	K00616	MAG_304	k__Bacteria; p__Firmicutes; c__Clostridia; o__Clostridiales; f__; g__; s__	k__Bacteria	p__Firmicutes	c__Clostridia	o__Clostridiales	f__	g__	s__	yes	0.11909	0.7124	Inefficient
k99_49838459_3				K03704	MAG_304	k__Bacteria; p__Firmicutes; c__Clostridia; o__Clostridiales; f__; g__; s__	k__Bacteria	p__Firmicutes	c__Clostridia	o__Clostridiales	f__	g__	s__	yes	0.384402	0.217296	Inefficient
k99_52412244_30	Metabolism	Carbohydrate metabolism	00051 Fructose and mannose metabolism	K01818	MAG_304	k__Bacteria; p__Firmicutes; c__Clostridia; o__Clostridiales; f__; g__; s__	k__Bacteria	p__Firmicutes	c__Clostridia	o__Clostridiales	f__	g__	s__	no	NA	NA	NA
k99_52714027_2	Genetic Information Processing	Translation	00970 Aminoacyl-tRNA biosynthesis	K01880	MAG_304	k__Bacteria; p__Firmicutes; c__Clostridia; o__Clostridiales; f__; g__; s__	k__Bacteria	p__Firmicutes	c__Clostridia	o__Clostridiales	f__	g__	s__	no	NA	NA	NA
k99_52714027_26				K06942	MAG_304	k__Bacteria; p__Firmicutes; c__Clostridia; o__Clostridiales; f__; g__; s__	k__Bacteria	p__Firmicutes	c__Clostridia	o__Clostridiales	f__	g__	s__	no	NA	NA	NA
k99_52714027_48	Genetic Information Processing|Human Diseases	Folding, sorting and degradation|Infectious diseases	03018 RNA degradation|05152 Tuberculosis	K04043	MAG_304	k__Bacteria; p__Firmicutes; c__Clostridia; o__Clostridiales; f__; g__; s__	k__Bacteria	p__Firmicutes	c__Clostridia	o__Clostridiales	f__	g__	s__	no	NA	NA	NA
k99_53999615_2				K03530	MAG_304	k__Bacteria; p__Firmicutes; c__Clostridia; o__Clostridiales; f__; g__; s__	k__Bacteria	p__Firmicutes	c__Clostridia	o__Clostridiales	f__	g__	s__	no	NA	NA	NA
k99_55213833_8				K05808	MAG_304	k__Bacteria; p__Firmicutes; c__Clostridia; o__Clostridiales; f__; g__; s__	k__Bacteria	p__Firmicutes	c__Clostridia	o__Clostridiales	f__	g__	s__	no	NA	NA	NA
k99_55213833_9	Genetic Information Processing|Environmental Information Processing	Folding, sorting and degradation|Membrane transport	03060 Protein export|03070 Bacterial secretion system	K03070	MAG_304	k__Bacteria; p__Firmicutes; c__Clostridia; o__Clostridiales; f__; g__; s__	k__Bacteria	p__Firmicutes	c__Clostridia	o__Clostridiales	f__	g__	s__	no	NA	NA	NA
k99_55213833_13	Metabolism|Genetic Information Processing	Metabolism of other amino acids|Translation	00450 Selenocompound metabolism|00970 Aminoacyl-tRNA biosynthesis	K01874	MAG_304	k__Bacteria; p__Firmicutes; c__Clostridia; o__Clostridiales; f__; g__; s__	k__Bacteria	p__Firmicutes	c__Clostridia	o__Clostridiales	f__	g__	s__	no	NA	NA	NA
k99_55445452_1	Metabolism	Overview|Amino acid metabolism	01230 Biosynthesis of amino acids|00270 Cysteine and methionine metabolism	K00789	MAG_304	k__Bacteria; p__Firmicutes; c__Clostridia; o__Clostridiales; f__; g__; s__	k__Bacteria	p__Firmicutes	c__Clostridia	o__Clostridiales	f__	g__	s__	no	NA	NA	NA
k99_55445452_3	Metabolism	Energy metabolism|Amino acid metabolism	00910 Nitrogen metabolism|00250 Alanine, aspartate and glutamate metabolism|00330 Arginine and proline metabolism	K00262	MAG_304	k__Bacteria; p__Firmicutes; c__Clostridia; o__Clostridiales; f__; g__; s__	k__Bacteria	p__Firmicutes	c__Clostridia	o__Clostridiales	f__	g__	s__	yes	0.560421	0.0580536	Inefficient
k99_59492279_14	Metabolism	Carbohydrate metabolism	00620 Pyruvate metabolism|00630 Glyoxylate and dicarboxylate metabolism	K00048	MAG_304	k__Bacteria; p__Firmicutes; c__Clostridia; o__Clostridiales; f__; g__; s__	k__Bacteria	p__Firmicutes	c__Clostridia	o__Clostridiales	f__	g__	s__	no	NA	NA	NA
k99_59690685_9	Genetic Information Processing	Replication and repair	03440 Homologous recombination	K03553	MAG_304	k__Bacteria; p__Firmicutes; c__Clostridia; o__Clostridiales; f__; g__; s__	k__Bacteria	p__Firmicutes	c__Clostridia	o__Clostridiales	f__	g__	s__	no	NA	NA	NA
k99_61579772_5	Genetic Information Processing	Translation	00970 Aminoacyl-tRNA biosynthesis	K01868	MAG_304	k__Bacteria; p__Firmicutes; c__Clostridia; o__Clostridiales; f__; g__; s__	k__Bacteria	p__Firmicutes	c__Clostridia	o__Clostridiales	f__	g__	s__	no	NA	NA	NA
k99_62338202_6	Genetic Information Processing	Translation	03010 Ribosome	K02935	MAG_304	k__Bacteria; p__Firmicutes; c__Clostridia; o__Clostridiales; f__; g__; s__	k__Bacteria	p__Firmicutes	c__Clostridia	o__Clostridiales	f__	g__	s__	no	NA	NA	NA
k99_62338202_7	Metabolism|Genetic Information Processing	Nucleotide metabolism|Transcription	00230 Purine metabolism|00240 Pyrimidine metabolism|03020 RNA polymerase	K03043	MAG_304	k__Bacteria; p__Firmicutes; c__Clostridia; o__Clostridiales; f__; g__; s__	k__Bacteria	p__Firmicutes	c__Clostridia	o__Clostridiales	f__	g__	s__	yes	0.440559	0.154216	Inefficient
k99_62338202_8	Metabolism|Genetic Information Processing	Nucleotide metabolism|Transcription	00230 Purine metabolism|00240 Pyrimidine metabolism|03020 RNA polymerase	K03046	MAG_304	k__Bacteria; p__Firmicutes; c__Clostridia; o__Clostridiales; f__; g__; s__	k__Bacteria	p__Firmicutes	c__Clostridia	o__Clostridiales	f__	g__	s__	no	NA	NA	NA
k99_64787797_5	Genetic Information Processing	Translation	03010 Ribosome	K02888	MAG_304	k__Bacteria; p__Firmicutes; c__Clostridia; o__Clostridiales; f__; g__; s__	k__Bacteria	p__Firmicutes	c__Clostridia	o__Clostridiales	f__	g__	s__	no	NA	NA	NA
k99_64855307_19				K02356	MAG_304	k__Bacteria; p__Firmicutes; c__Clostridia; o__Clostridiales; f__; g__; s__	k__Bacteria	p__Firmicutes	c__Clostridia	o__Clostridiales	f__	g__	s__	no	NA	NA	NA
k99_64855307_39	Metabolism|Organismal Systems	Carbohydrate metabolism|Endocrine system	00052 Galactose metabolism|00520 Amino sugar and nucleotide sugar metabolism|04917 Prolactin signaling pathway	K00965	MAG_304	k__Bacteria; p__Firmicutes; c__Clostridia; o__Clostridiales; f__; g__; s__	k__Bacteria	p__Firmicutes	c__Clostridia	o__Clostridiales	f__	g__	s__	no	NA	NA	NA
k99_67441022_49				K02519	MAG_304	k__Bacteria; p__Firmicutes; c__Clostridia; o__Clostridiales; f__; g__; s__	k__Bacteria	p__Firmicutes	c__Clostridia	o__Clostridiales	f__	g__	s__	no	NA	NA	NA
k99_68069462_16	Metabolism	Amino acid metabolism	00260 Glycine, serine and threonine metabolism	K00302	MAG_304	k__Bacteria; p__Firmicutes; c__Clostridia; o__Clostridiales; f__; g__; s__	k__Bacteria	p__Firmicutes	c__Clostridia	o__Clostridiales	f__	g__	s__	yes	0.685315	0.017305	Inefficient
k99_77133519_17	Metabolism	Overview|Energy metabolism	01200 Carbon metabolism|00720 Carbon fixation pathways in prokaryotes	K03737	MAG_304	k__Bacteria; p__Firmicutes; c__Clostridia; o__Clostridiales; f__; g__; s__	k__Bacteria	p__Firmicutes	c__Clostridia	o__Clostridiales	f__	g__	s__	yes	0.566434	0.0590341	Inefficient
k99_79403616_35	Metabolism	Metabolism of terpenoids and polyketides|Biosynthesis of other secondary metabolites	00523 Polyketide sugar unit biosynthesis|00521 Streptomycin biosynthesis	K00973	MAG_304	k__Bacteria; p__Firmicutes; c__Clostridia; o__Clostridiales; f__; g__; s__	k__Bacteria	p__Firmicutes	c__Clostridia	o__Clostridiales	f__	g__	s__	yes	-0.174027	0.588559	Efficient
k99_80178805_2	Metabolism	Overview|Energy metabolism	01200 Carbon metabolism|00720 Carbon fixation pathways in prokaryotes	K15023	MAG_304	k__Bacteria; p__Firmicutes; c__Clostridia; o__Clostridiales; f__; g__; s__	k__Bacteria	p__Firmicutes	c__Clostridia	o__Clostridiales	f__	g__	s__	yes	-0.171687	0.59366	Efficient
k99_80178805_4	Metabolism	Overview|Energy metabolism	01200 Carbon metabolism|00720 Carbon fixation pathways in prokaryotes|00680 Methane metabolism	K00194	MAG_304	k__Bacteria; p__Firmicutes; c__Clostridia; o__Clostridiales; f__; g__; s__	k__Bacteria	p__Firmicutes	c__Clostridia	o__Clostridiales	f__	g__	s__	no	NA	NA	NA
k99_80178805_5	Metabolism	Overview|Energy metabolism	01200 Carbon metabolism|00720 Carbon fixation pathways in prokaryotes	K14138	MAG_304	k__Bacteria; p__Firmicutes; c__Clostridia; o__Clostridiales; f__; g__; s__	k__Bacteria	p__Firmicutes	c__Clostridia	o__Clostridiales	f__	g__	s__	no	NA	NA	NA
k99_80178805_7	Metabolism	Overview|Energy metabolism|Xenobiotics biodegradation and metabolism	01200 Carbon metabolism|00720 Carbon fixation pathways in prokaryotes|00680 Methane metabolism|00633 Nitrotoluene degradation	K00198	MAG_304	k__Bacteria; p__Firmicutes; c__Clostridia; o__Clostridiales; f__; g__; s__	k__Bacteria	p__Firmicutes	c__Clostridia	o__Clostridiales	f__	g__	s__	no	NA	NA	NA
k99_87320331_18	Genetic Information Processing|Human Diseases	Folding, sorting and degradation|Endocrine and metabolic diseases|Infectious diseases	03018 RNA degradation|04940 Type I diabetes mellitus|05134 Legionellosis|05152 Tuberculosis	K04077	MAG_304	k__Bacteria; p__Firmicutes; c__Clostridia; o__Clostridiales; f__; g__; s__	k__Bacteria	p__Firmicutes	c__Clostridia	o__Clostridiales	f__	g__	s__	yes	-0.503865	0.0948763	Efficient
k99_1062348_12	Metabolism	Energy metabolism	00190 Oxidative phosphorylation|00195 Photosynthesis	K02111	MAG_372	k__Bacteria; p__Firmicutes; c__Clostridia; o__Clostridiales; f__; g__; s__	k__Bacteria	p__Firmicutes	c__Clostridia	o__Clostridiales	f__	g__	s__	no	NA	NA	NA
k99_1062348_14	Metabolism	Energy metabolism	00190 Oxidative phosphorylation|00195 Photosynthesis	K02112	MAG_372	k__Bacteria; p__Firmicutes; c__Clostridia; o__Clostridiales; f__; g__; s__	k__Bacteria	p__Firmicutes	c__Clostridia	o__Clostridiales	f__	g__	s__	yes	0.507597	0.0920584	Inefficient
k99_1136664_4	Metabolism	Overview|Carbohydrate metabolism	01200 Carbon metabolism|00030 Pentose phosphate pathway	K00874	MAG_372	k__Bacteria; p__Firmicutes; c__Clostridia; o__Clostridiales; f__; g__; s__	k__Bacteria	p__Firmicutes	c__Clostridia	o__Clostridiales	f__	g__	s__	yes	0.022394	0.944927	Inefficient
k99_1136664_10				K00046	MAG_372	k__Bacteria; p__Firmicutes; c__Clostridia; o__Clostridiales; f__; g__; s__	k__Bacteria	p__Firmicutes	c__Clostridia	o__Clostridiales	f__	g__	s__	no	NA	NA	NA
k99_4517256_2	Metabolism	Amino acid metabolism	00270 Cysteine and methionine metabolism	K01740	MAG_372	k__Bacteria; p__Firmicutes; c__Clostridia; o__Clostridiales; f__; g__; s__	k__Bacteria	p__Firmicutes	c__Clostridia	o__Clostridiales	f__	g__	s__	no	NA	NA	NA
k99_4517256_5	Metabolism	Overview|Amino acid metabolism	01210 2-Oxocarboxylic acid metabolism|01230 Biosynthesis of amino acids|00300 Lysine biosynthesis|00330 Arginine and proline metabolism	K00821	MAG_372	k__Bacteria; p__Firmicutes; c__Clostridia; o__Clostridiales; f__; g__; s__	k__Bacteria	p__Firmicutes	c__Clostridia	o__Clostridiales	f__	g__	s__	no	NA	NA	NA
k99_4517256_9	Metabolism	Overview|Amino acid metabolism	01230 Biosynthesis of amino acids|00250 Alanine, aspartate and glutamate metabolism|00330 Arginine and proline metabolism	K01940	MAG_372	k__Bacteria; p__Firmicutes; c__Clostridia; o__Clostridiales; f__; g__; s__	k__Bacteria	p__Firmicutes	c__Clostridia	o__Clostridiales	f__	g__	s__	no	NA	NA	NA
k99_5915930_2				K02027	MAG_372	k__Bacteria; p__Firmicutes; c__Clostridia; o__Clostridiales; f__; g__; s__	k__Bacteria	p__Firmicutes	c__Clostridia	o__Clostridiales	f__	g__	s__	no	NA	NA	NA
k99_7274766_6	Metabolism|Genetic Information Processing	Nucleotide metabolism|Folding, sorting and degradation	00230 Purine metabolism|00240 Pyrimidine metabolism|03018 RNA degradation	K00962	MAG_372	k__Bacteria; p__Firmicutes; c__Clostridia; o__Clostridiales; f__; g__; s__	k__Bacteria	p__Firmicutes	c__Clostridia	o__Clostridiales	f__	g__	s__	no	NA	NA	NA
k99_8914457_3				K07030	MAG_372	k__Bacteria; p__Firmicutes; c__Clostridia; o__Clostridiales; f__; g__; s__	k__Bacteria	p__Firmicutes	c__Clostridia	o__Clostridiales	f__	g__	s__	no	NA	NA	NA
k99_8914457_6				K02035	MAG_372	k__Bacteria; p__Firmicutes; c__Clostridia; o__Clostridiales; f__; g__; s__	k__Bacteria	p__Firmicutes	c__Clostridia	o__Clostridiales	f__	g__	s__	no	NA	NA	NA
k99_9765926_2	Metabolism|Organismal Systems	Carbohydrate metabolism|Endocrine system	00500 Starch and sucrose metabolism|04910 Insulin signaling pathway	K00688	MAG_372	k__Bacteria; p__Firmicutes; c__Clostridia; o__Clostridiales; f__; g__; s__	k__Bacteria	p__Firmicutes	c__Clostridia	o__Clostridiales	f__	g__	s__	no	NA	NA	NA
k99_11130235_50				K02647	MAG_372	k__Bacteria; p__Firmicutes; c__Clostridia; o__Clostridiales; f__; g__; s__	k__Bacteria	p__Firmicutes	c__Clostridia	o__Clostridiales	f__	g__	s__	no	NA	NA	NA
k99_11130235_59	Metabolism	Overview|Energy metabolism|Metabolism of cofactors and vitamins	01200 Carbon metabolism|00720 Carbon fixation pathways in prokaryotes|00670 One carbon pool by folate	K01938	MAG_372	k__Bacteria; p__Firmicutes; c__Clostridia; o__Clostridiales; f__; g__; s__	k__Bacteria	p__Firmicutes	c__Clostridia	o__Clostridiales	f__	g__	s__	no	NA	NA	NA
k99_11130235_62				K05808	MAG_372	k__Bacteria; p__Firmicutes; c__Clostridia; o__Clostridiales; f__; g__; s__	k__Bacteria	p__Firmicutes	c__Clostridia	o__Clostridiales	f__	g__	s__	no	NA	NA	NA
k99_11130235_63	Genetic Information Processing|Environmental Information Processing	Folding, sorting and degradation|Membrane transport	03060 Protein export|03070 Bacterial secretion system	K03070	MAG_372	k__Bacteria; p__Firmicutes; c__Clostridia; o__Clostridiales; f__; g__; s__	k__Bacteria	p__Firmicutes	c__Clostridia	o__Clostridiales	f__	g__	s__	no	NA	NA	NA
k99_13297574_14	Metabolism	Metabolism of terpenoids and polyketides|Biosynthesis of other secondary metabolites	00523 Polyketide sugar unit biosynthesis|00521 Streptomycin biosynthesis	K00973	MAG_372	k__Bacteria; p__Firmicutes; c__Clostridia; o__Clostridiales; f__; g__; s__	k__Bacteria	p__Firmicutes	c__Clostridia	o__Clostridiales	f__	g__	s__	yes	0.75354	0.00465308	Inefficient
k99_14263646_19	Metabolism	Carbohydrate metabolism	00500 Starch and sucrose metabolism|00520 Amino sugar and nucleotide sugar metabolism	K00975	MAG_372	k__Bacteria; p__Firmicutes; c__Clostridia; o__Clostridiales; f__; g__; s__	k__Bacteria	p__Firmicutes	c__Clostridia	o__Clostridiales	f__	g__	s__	yes	0.685315	0.017305	Inefficient
k99_14263646_27	Metabolism	Carbohydrate metabolism	00040 Pentose and glucuronate interconversions	K00041	MAG_372	k__Bacteria; p__Firmicutes; c__Clostridia; o__Clostridiales; f__; g__; s__	k__Bacteria	p__Firmicutes	c__Clostridia	o__Clostridiales	f__	g__	s__	no	NA	NA	NA
k99_16475926_2	Environmental Information Processing	Membrane transport	02010 ABC transporters	K15580	MAG_372	k__Bacteria; p__Firmicutes; c__Clostridia; o__Clostridiales; f__; g__; s__	k__Bacteria	p__Firmicutes	c__Clostridia	o__Clostridiales	f__	g__	s__	no	NA	NA	NA
k99_16475926_4	Organismal Systems	Environmental adaptation	04626 Plant-pathogen interaction	K02358	MAG_372	k__Bacteria; p__Firmicutes; c__Clostridia; o__Clostridiales; f__; g__; s__	k__Bacteria	p__Firmicutes	c__Clostridia	o__Clostridiales	f__	g__	s__	yes	0.685315	0.017305	Inefficient
k99_16475926_5				K02355	MAG_372	k__Bacteria; p__Firmicutes; c__Clostridia; o__Clostridiales; f__; g__; s__	k__Bacteria	p__Firmicutes	c__Clostridia	o__Clostridiales	f__	g__	s__	no	NA	NA	NA
k99_16475926_6	Genetic Information Processing	Translation	03010 Ribosome	K02992	MAG_372	k__Bacteria; p__Firmicutes; c__Clostridia; o__Clostridiales; f__; g__; s__	k__Bacteria	p__Firmicutes	c__Clostridia	o__Clostridiales	f__	g__	s__	yes	0.391561	0.208123	Inefficient
k99_16475926_9	Metabolism|Genetic Information Processing	Nucleotide metabolism|Transcription	00230 Purine metabolism|00240 Pyrimidine metabolism|03020 RNA polymerase	K03046	MAG_372	k__Bacteria; p__Firmicutes; c__Clostridia; o__Clostridiales; f__; g__; s__	k__Bacteria	p__Firmicutes	c__Clostridia	o__Clostridiales	f__	g__	s__	yes	0.535225	0.0729392	Inefficient
k99_16475926_10	Metabolism|Genetic Information Processing	Nucleotide metabolism|Transcription	00230 Purine metabolism|00240 Pyrimidine metabolism|03020 RNA polymerase	K03043	MAG_372	k__Bacteria; p__Firmicutes; c__Clostridia; o__Clostridiales; f__; g__; s__	k__Bacteria	p__Firmicutes	c__Clostridia	o__Clostridiales	f__	g__	s__	yes	0.615385	0.0373345	Inefficient
k99_16475926_12	Genetic Information Processing	Translation	03010 Ribosome	K02935	MAG_372	k__Bacteria; p__Firmicutes; c__Clostridia; o__Clostridiales; f__; g__; s__	k__Bacteria	p__Firmicutes	c__Clostridia	o__Clostridiales	f__	g__	s__	yes	0.25219	0.429083	Inefficient
k99_16475926_13	Genetic Information Processing	Translation	03010 Ribosome	K02864	MAG_372	k__Bacteria; p__Firmicutes; c__Clostridia; o__Clostridiales; f__; g__; s__	k__Bacteria	p__Firmicutes	c__Clostridia	o__Clostridiales	f__	g__	s__	no	NA	NA	NA
k99_16475926_52				K03695	MAG_372	k__Bacteria; p__Firmicutes; c__Clostridia; o__Clostridiales; f__; g__; s__	k__Bacteria	p__Firmicutes	c__Clostridia	o__Clostridiales	f__	g__	s__	no	NA	NA	NA
k99_20988251_14	Metabolism	Carbohydrate metabolism	00040 Pentose and glucuronate interconversions	K01804	MAG_372	k__Bacteria; p__Firmicutes; c__Clostridia; o__Clostridiales; f__; g__; s__	k__Bacteria	p__Firmicutes	c__Clostridia	o__Clostridiales	f__	g__	s__	no	NA	NA	NA
k99_22601271_11	Environmental Information Processing	Membrane transport	02010 ABC transporters	K10117	MAG_372	k__Bacteria; p__Firmicutes; c__Clostridia; o__Clostridiales; f__; g__; s__	k__Bacteria	p__Firmicutes	c__Clostridia	o__Clostridiales	f__	g__	s__	yes	-0.202879	0.527132	Efficient
k99_22601271_28	Genetic Information Processing	Translation	00970 Aminoacyl-tRNA biosynthesis	K01875	MAG_372	k__Bacteria; p__Firmicutes; c__Clostridia; o__Clostridiales; f__; g__; s__	k__Bacteria	p__Firmicutes	c__Clostridia	o__Clostridiales	f__	g__	s__	no	NA	NA	NA
k99_23864574_21	Metabolism	Carbohydrate metabolism	00500 Starch and sucrose metabolism	K05343	MAG_372	k__Bacteria; p__Firmicutes; c__Clostridia; o__Clostridiales; f__; g__; s__	k__Bacteria	p__Firmicutes	c__Clostridia	o__Clostridiales	f__	g__	s__	no	NA	NA	NA
k99_26143786_14	Environmental Information Processing	Membrane transport	02010 ABC transporters	K10117	MAG_372	k__Bacteria; p__Firmicutes; c__Clostridia; o__Clostridiales; f__; g__; s__	k__Bacteria	p__Firmicutes	c__Clostridia	o__Clostridiales	f__	g__	s__	no	NA	NA	NA
k99_27178244_1	Metabolism	Overview|Carbohydrate metabolism|Energy metabolism|Amino acid metabolism	01200 Carbon metabolism|01230 Biosynthesis of amino acids|00010 Glycolysis / Gluconeogenesis|00680 Methane metabolism|00260 Glycine, serine and threonine metabolism	K15633	MAG_372	k__Bacteria; p__Firmicutes; c__Clostridia; o__Clostridiales; f__; g__; s__	k__Bacteria	p__Firmicutes	c__Clostridia	o__Clostridiales	f__	g__	s__	no	NA	NA	NA
k99_27178244_10	Genetic Information Processing	Translation	03010 Ribosome	K02945	MAG_372	k__Bacteria; p__Firmicutes; c__Clostridia; o__Clostridiales; f__; g__; s__	k__Bacteria	p__Firmicutes	c__Clostridia	o__Clostridiales	f__	g__	s__	yes	0.487622	0.107814	Inefficient
k99_29606584_3	Metabolism	Nucleotide metabolism|Metabolism of cofactors and vitamins	00230 Purine metabolism|00670 One carbon pool by folate	K00602	MAG_372	k__Bacteria; p__Firmicutes; c__Clostridia; o__Clostridiales; f__; g__; s__	k__Bacteria	p__Firmicutes	c__Clostridia	o__Clostridiales	f__	g__	s__	no	NA	NA	NA
k99_29606584_7				K03282	MAG_372	k__Bacteria; p__Firmicutes; c__Clostridia; o__Clostridiales; f__; g__; s__	k__Bacteria	p__Firmicutes	c__Clostridia	o__Clostridiales	f__	g__	s__	no	NA	NA	NA
k99_29606584_13	Metabolism	Carbohydrate metabolism	00500 Starch and sucrose metabolism|00520 Amino sugar and nucleotide sugar metabolism	K00975	MAG_372	k__Bacteria; p__Firmicutes; c__Clostridia; o__Clostridiales; f__; g__; s__	k__Bacteria	p__Firmicutes	c__Clostridia	o__Clostridiales	f__	g__	s__	no	NA	NA	NA
k99_29606584_14	Metabolism	Carbohydrate metabolism	00500 Starch and sucrose metabolism|00520 Amino sugar and nucleotide sugar metabolism	K00975	MAG_372	k__Bacteria; p__Firmicutes; c__Clostridia; o__Clostridiales; f__; g__; s__	k__Bacteria	p__Firmicutes	c__Clostridia	o__Clostridiales	f__	g__	s__	yes	0.435068	0.157504	Inefficient
k99_30662378_10	Metabolism	Overview|Amino acid metabolism|Metabolism of cofactors and vitamins	01210 2-Oxocarboxylic acid metabolism|01230 Biosynthesis of amino acids|00290 Valine, leucine and isoleucine biosynthesis|00770 Pantothenate and CoA biosynthesis	K00053	MAG_372	k__Bacteria; p__Firmicutes; c__Clostridia; o__Clostridiales; f__; g__; s__	k__Bacteria	p__Firmicutes	c__Clostridia	o__Clostridiales	f__	g__	s__	yes	0.41958	0.176577	Inefficient
k99_33421973_2	Metabolism	Carbohydrate metabolism	00620 Pyruvate metabolism	K01571	MAG_372	k__Bacteria; p__Firmicutes; c__Clostridia; o__Clostridiales; f__; g__; s__	k__Bacteria	p__Firmicutes	c__Clostridia	o__Clostridiales	f__	g__	s__	no	NA	NA	NA
k99_33911263_10	Genetic Information Processing|Human Diseases	Folding, sorting and degradation|Infectious diseases	03018 RNA degradation|05152 Tuberculosis	K04043	MAG_372	k__Bacteria; p__Firmicutes; c__Clostridia; o__Clostridiales; f__; g__; s__	k__Bacteria	p__Firmicutes	c__Clostridia	o__Clostridiales	f__	g__	s__	yes	0.594406	0.0457531	Inefficient
k99_33911263_22	Metabolism	Overview|Energy metabolism	01200 Carbon metabolism|00720 Carbon fixation pathways in prokaryotes	K03737	MAG_372	k__Bacteria; p__Firmicutes; c__Clostridia; o__Clostridiales; f__; g__; s__	k__Bacteria	p__Firmicutes	c__Clostridia	o__Clostridiales	f__	g__	s__	yes	0.699301	0.0145393	Inefficient
k99_33911263_28	Genetic Information Processing	Translation	00970 Aminoacyl-tRNA biosynthesis	K01880	MAG_372	k__Bacteria; p__Firmicutes; c__Clostridia; o__Clostridiales; f__; g__; s__	k__Bacteria	p__Firmicutes	c__Clostridia	o__Clostridiales	f__	g__	s__	no	NA	NA	NA
k99_33911263_29	Metabolism	Carbohydrate metabolism	00051 Fructose and mannose metabolism	K00895	MAG_372	k__Bacteria; p__Firmicutes; c__Clostridia; o__Clostridiales; f__; g__; s__	k__Bacteria	p__Firmicutes	c__Clostridia	o__Clostridiales	f__	g__	s__	yes	0.329247	0.296007	Inefficient
k99_35099846_7	Environmental Information Processing	Membrane transport	02010 ABC transporters	K10548	MAG_372	k__Bacteria; p__Firmicutes; c__Clostridia; o__Clostridiales; f__; g__; s__	k__Bacteria	p__Firmicutes	c__Clostridia	o__Clostridiales	f__	g__	s__	no	NA	NA	NA
k99_35099846_8	Environmental Information Processing	Membrane transport	02010 ABC transporters	K10546	MAG_372	k__Bacteria; p__Firmicutes; c__Clostridia; o__Clostridiales; f__; g__; s__	k__Bacteria	p__Firmicutes	c__Clostridia	o__Clostridiales	f__	g__	s__	yes	0.201546	0.529908	Inefficient
k99_35549045_2	Environmental Information Processing|Cellular Processes	Membrane transport|Cell motility	02010 ABC transporters|02030 Bacterial chemotaxis	K10540	MAG_372	k__Bacteria; p__Firmicutes; c__Clostridia; o__Clostridiales; f__; g__; s__	k__Bacteria	p__Firmicutes	c__Clostridia	o__Clostridiales	f__	g__	s__	no	NA	NA	NA
k99_35549045_3	Environmental Information Processing	Membrane transport	02010 ABC transporters	K10542	MAG_372	k__Bacteria; p__Firmicutes; c__Clostridia; o__Clostridiales; f__; g__; s__	k__Bacteria	p__Firmicutes	c__Clostridia	o__Clostridiales	f__	g__	s__	no	NA	NA	NA
k99_35567197_2	Metabolism	Overview|Carbohydrate metabolism|Energy metabolism	01200 Carbon metabolism|00010 Glycolysis / Gluconeogenesis|00020 Citrate cycle (TCA cycle)|00620 Pyruvate metabolism|00710 Carbon fixation in photosynthetic organisms	K01610	MAG_372	k__Bacteria; p__Firmicutes; c__Clostridia; o__Clostridiales; f__; g__; s__	k__Bacteria	p__Firmicutes	c__Clostridia	o__Clostridiales	f__	g__	s__	yes	0.412587	0.184481	Inefficient
k99_38663704_9	Metabolism	Nucleotide metabolism	00230 Purine metabolism	K01952	MAG_372	k__Bacteria; p__Firmicutes; c__Clostridia; o__Clostridiales; f__; g__; s__	k__Bacteria	p__Firmicutes	c__Clostridia	o__Clostridiales	f__	g__	s__	no	NA	NA	NA
k99_42987496_6	Metabolism	Overview|Amino acid metabolism|Metabolism of cofactors and vitamins	01210 2-Oxocarboxylic acid metabolism|01230 Biosynthesis of amino acids|00290 Valine, leucine and isoleucine biosynthesis|00770 Pantothenate and CoA biosynthesis	K01687	MAG_372	k__Bacteria; p__Firmicutes; c__Clostridia; o__Clostridiales; f__; g__; s__	k__Bacteria	p__Firmicutes	c__Clostridia	o__Clostridiales	f__	g__	s__	no	NA	NA	NA
k99_42987496_8	Metabolism	Overview|Energy metabolism|Amino acid metabolism|Metabolism of cofactors and vitamins	01200 Carbon metabolism|01230 Biosynthesis of amino acids|00680 Methane metabolism|00260 Glycine, serine and threonine metabolism|00750 Vitamin B6 metabolism	K00831	MAG_372	k__Bacteria; p__Firmicutes; c__Clostridia; o__Clostridiales; f__; g__; s__	k__Bacteria	p__Firmicutes	c__Clostridia	o__Clostridiales	f__	g__	s__	yes	0.563394	0.0564496	Inefficient
k99_46390996_18				K06942	MAG_372	k__Bacteria; p__Firmicutes; c__Clostridia; o__Clostridiales; f__; g__; s__	k__Bacteria	p__Firmicutes	c__Clostridia	o__Clostridiales	f__	g__	s__	no	NA	NA	NA
k99_49478830_1	Metabolism	Overview|Carbohydrate metabolism|Energy metabolism	01200 Carbon metabolism|01230 Biosynthesis of amino acids|00010 Glycolysis / Gluconeogenesis|00030 Pentose phosphate pathway|00051 Fructose and mannose metabolism|00710 Carbon fixation in photosynthetic organisms|00680 Methane metabolism	K01624	MAG_372	k__Bacteria; p__Firmicutes; c__Clostridia; o__Clostridiales; f__; g__; s__	k__Bacteria	p__Firmicutes	c__Clostridia	o__Clostridiales	f__	g__	s__	no	NA	NA	NA
k99_51630847_3	Metabolism	Overview|Carbohydrate metabolism|Energy metabolism|Metabolism of terpenoids and polyketides	01200 Carbon metabolism|01230 Biosynthesis of amino acids|00030 Pentose phosphate pathway|00710 Carbon fixation in photosynthetic organisms|01051 Biosynthesis of ansamycins	K00615	MAG_372	k__Bacteria; p__Firmicutes; c__Clostridia; o__Clostridiales; f__; g__; s__	k__Bacteria	p__Firmicutes	c__Clostridia	o__Clostridiales	f__	g__	s__	no	NA	NA	NA
k99_53253449_1	Metabolism	Carbohydrate metabolism	00500 Starch and sucrose metabolism	K05341	MAG_372	k__Bacteria; p__Firmicutes; c__Clostridia; o__Clostridiales; f__; g__; s__	k__Bacteria	p__Firmicutes	c__Clostridia	o__Clostridiales	f__	g__	s__	no	NA	NA	NA
k99_54869414_17	Environmental Information Processing	Membrane transport	02060 Phosphotransferase system (PTS)	K08483	MAG_372	k__Bacteria; p__Firmicutes; c__Clostridia; o__Clostridiales; f__; g__; s__	k__Bacteria	p__Firmicutes	c__Clostridia	o__Clostridiales	f__	g__	s__	no	NA	NA	NA
k99_58397615_17	Genetic Information Processing	Translation	03010 Ribosome	K02871	MAG_372	k__Bacteria; p__Firmicutes; c__Clostridia; o__Clostridiales; f__; g__; s__	k__Bacteria	p__Firmicutes	c__Clostridia	o__Clostridiales	f__	g__	s__	no	NA	NA	NA
k99_58397615_18	Genetic Information Processing	Translation	03010 Ribosome	K02996	MAG_372	k__Bacteria; p__Firmicutes; c__Clostridia; o__Clostridiales; f__; g__; s__	k__Bacteria	p__Firmicutes	c__Clostridia	o__Clostridiales	f__	g__	s__	yes	0.732413	0.00675165	Inefficient
k99_61902189_11	Metabolism|Environmental Information Processing	Carbohydrate metabolism|Signal transduction	00020 Citrate cycle (TCA cycle)|02020 Two-component system	K01643	MAG_372	k__Bacteria; p__Firmicutes; c__Clostridia; o__Clostridiales; f__; g__; s__	k__Bacteria	p__Firmicutes	c__Clostridia	o__Clostridiales	f__	g__	s__	no	NA	NA	NA
k99_61902189_12	Metabolism|Environmental Information Processing	Carbohydrate metabolism|Signal transduction	00020 Citrate cycle (TCA cycle)|02020 Two-component system	K01644	MAG_372	k__Bacteria; p__Firmicutes; c__Clostridia; o__Clostridiales; f__; g__; s__	k__Bacteria	p__Firmicutes	c__Clostridia	o__Clostridiales	f__	g__	s__	yes	0.0373233	0.90832	Inefficient
k99_62575185_1				K02356	MAG_372	k__Bacteria; p__Firmicutes; c__Clostridia; o__Clostridiales; f__; g__; s__	k__Bacteria	p__Firmicutes	c__Clostridia	o__Clostridiales	f__	g__	s__	no	NA	NA	NA
k99_62575185_5	Metabolism	Metabolism of terpenoids and polyketides	00900 Terpenoid backbone biosynthesis	K03526	MAG_372	k__Bacteria; p__Firmicutes; c__Clostridia; o__Clostridiales; f__; g__; s__	k__Bacteria	p__Firmicutes	c__Clostridia	o__Clostridiales	f__	g__	s__	no	NA	NA	NA
k99_62575185_23	Metabolism	Overview|Carbohydrate metabolism	01200 Carbon metabolism|00010 Glycolysis / Gluconeogenesis|00030 Pentose phosphate pathway|00500 Starch and sucrose metabolism|00520 Amino sugar and nucleotide sugar metabolism	K01810	MAG_372	k__Bacteria; p__Firmicutes; c__Clostridia; o__Clostridiales; f__; g__; s__	k__Bacteria	p__Firmicutes	c__Clostridia	o__Clostridiales	f__	g__	s__	yes	0.239443	0.45353	Inefficient
k99_66828796_1	Environmental Information Processing	Membrane transport	02010 ABC transporters	K10112	MAG_372	k__Bacteria; p__Firmicutes; c__Clostridia; o__Clostridiales; f__; g__; s__	k__Bacteria	p__Firmicutes	c__Clostridia	o__Clostridiales	f__	g__	s__	yes	0.629371	0.0323947	Inefficient
k99_70768906_16	Metabolism|Genetic Information Processing|Environmental Information Processing	Overview|Carbohydrate metabolism|Energy metabolism|Folding, sorting and degradation|Signal transduction	01200 Carbon metabolism|01230 Biosynthesis of amino acids|00010 Glycolysis / Gluconeogenesis|00680 Methane metabolism|03018 RNA degradation|04066 HIF-1 signaling pathway	K01689	MAG_372	k__Bacteria; p__Firmicutes; c__Clostridia; o__Clostridiales; f__; g__; s__	k__Bacteria	p__Firmicutes	c__Clostridia	o__Clostridiales	f__	g__	s__	no	NA	NA	NA
k99_70768906_29				K03706	MAG_372	k__Bacteria; p__Firmicutes; c__Clostridia; o__Clostridiales; f__; g__; s__	k__Bacteria	p__Firmicutes	c__Clostridia	o__Clostridiales	f__	g__	s__	no	NA	NA	NA
k99_70768906_31	Genetic Information Processing|Human Diseases	Folding, sorting and degradation|Endocrine and metabolic diseases|Infectious diseases	03018 RNA degradation|04940 Type I diabetes mellitus|05134 Legionellosis|05152 Tuberculosis	K04077	MAG_372	k__Bacteria; p__Firmicutes; c__Clostridia; o__Clostridiales; f__; g__; s__	k__Bacteria	p__Firmicutes	c__Clostridia	o__Clostridiales	f__	g__	s__	yes	0.671329	0.0204419	Inefficient
k99_73768466_5	Metabolism	Nucleotide metabolism|Amino acid metabolism	00240 Pyrimidine metabolism|00250 Alanine, aspartate and glutamate metabolism	K01955	MAG_372	k__Bacteria; p__Firmicutes; c__Clostridia; o__Clostridiales; f__; g__; s__	k__Bacteria	p__Firmicutes	c__Clostridia	o__Clostridiales	f__	g__	s__	yes	0.444834	0.147339	Inefficient
k99_75093901_9				K02027	MAG_372	k__Bacteria; p__Firmicutes; c__Clostridia; o__Clostridiales; f__; g__; s__	k__Bacteria	p__Firmicutes	c__Clostridia	o__Clostridiales	f__	g__	s__	yes	0.671329	0.0204419	Inefficient
k99_75093901_11				K02026	MAG_372	k__Bacteria; p__Firmicutes; c__Clostridia; o__Clostridiales; f__; g__; s__	k__Bacteria	p__Firmicutes	c__Clostridia	o__Clostridiales	f__	g__	s__	yes	0.328445	0.297257	Inefficient
k99_75093901_24	Metabolism	Overview|Carbohydrate metabolism|Energy metabolism	01200 Carbon metabolism|01230 Biosynthesis of amino acids|00010 Glycolysis / Gluconeogenesis|00030 Pentose phosphate pathway|00051 Fructose and mannose metabolism|00052 Galactose metabolism|00680 Methane metabolism	K00850	MAG_372	k__Bacteria; p__Firmicutes; c__Clostridia; o__Clostridiales; f__; g__; s__	k__Bacteria	p__Firmicutes	c__Clostridia	o__Clostridiales	f__	g__	s__	no	NA	NA	NA
k99_75093901_31	Metabolism	Nucleotide metabolism	00240 Pyrimidine metabolism	K01591	MAG_372	k__Bacteria; p__Firmicutes; c__Clostridia; o__Clostridiales; f__; g__; s__	k__Bacteria	p__Firmicutes	c__Clostridia	o__Clostridiales	f__	g__	s__	no	NA	NA	NA
k99_75093901_34	Metabolism	Nucleotide metabolism	00240 Pyrimidine metabolism	K00762	MAG_372	k__Bacteria; p__Firmicutes; c__Clostridia; o__Clostridiales; f__; g__; s__	k__Bacteria	p__Firmicutes	c__Clostridia	o__Clostridiales	f__	g__	s__	yes	0	1	Neither
k99_75093901_42	Metabolism	Nucleotide metabolism	00230 Purine metabolism	K01945	MAG_372	k__Bacteria; p__Firmicutes; c__Clostridia; o__Clostridiales; f__; g__; s__	k__Bacteria	p__Firmicutes	c__Clostridia	o__Clostridiales	f__	g__	s__	no	NA	NA	NA
k99_75473307_2	Metabolism	Overview|Carbohydrate metabolism|Energy metabolism	01200 Carbon metabolism|00620 Pyruvate metabolism|00710 Carbon fixation in photosynthetic organisms|00720 Carbon fixation pathways in prokaryotes	K01006	MAG_372	k__Bacteria; p__Firmicutes; c__Clostridia; o__Clostridiales; f__; g__; s__	k__Bacteria	p__Firmicutes	c__Clostridia	o__Clostridiales	f__	g__	s__	yes	0.692308	0.0158777	Inefficient
k99_75473307_15	Genetic Information Processing	Translation	03010 Ribosome	K02967	MAG_372	k__Bacteria; p__Firmicutes; c__Clostridia; o__Clostridiales; f__; g__; s__	k__Bacteria	p__Firmicutes	c__Clostridia	o__Clostridiales	f__	g__	s__	no	NA	NA	NA
k99_75473307_17				K02357	MAG_372	k__Bacteria; p__Firmicutes; c__Clostridia; o__Clostridiales; f__; g__; s__	k__Bacteria	p__Firmicutes	c__Clostridia	o__Clostridiales	f__	g__	s__	no	NA	NA	NA
k99_79775913_13	Genetic Information Processing	Translation	03010 Ribosome	K02952	MAG_372	k__Bacteria; p__Firmicutes; c__Clostridia; o__Clostridiales; f__; g__; s__	k__Bacteria	p__Firmicutes	c__Clostridia	o__Clostridiales	f__	g__	s__	no	NA	NA	NA
k99_79775913_14	Genetic Information Processing	Translation	03010 Ribosome	K02948	MAG_372	k__Bacteria; p__Firmicutes; c__Clostridia; o__Clostridiales; f__; g__; s__	k__Bacteria	p__Firmicutes	c__Clostridia	o__Clostridiales	f__	g__	s__	no	NA	NA	NA
k99_79775913_15	Genetic Information Processing	Translation	03010 Ribosome	K02986	MAG_372	k__Bacteria; p__Firmicutes; c__Clostridia; o__Clostridiales; f__; g__; s__	k__Bacteria	p__Firmicutes	c__Clostridia	o__Clostridiales	f__	g__	s__	yes	0.427114	0.166105	Inefficient
k99_79775913_16	Metabolism|Genetic Information Processing	Nucleotide metabolism|Transcription	00230 Purine metabolism|00240 Pyrimidine metabolism|03020 RNA polymerase	K03040	MAG_372	k__Bacteria; p__Firmicutes; c__Clostridia; o__Clostridiales; f__; g__; s__	k__Bacteria	p__Firmicutes	c__Clostridia	o__Clostridiales	f__	g__	s__	no	NA	NA	NA
k99_80273661_38	Metabolism	Overview|Energy metabolism|Amino acid metabolism	01230 Biosynthesis of amino acids|00910 Nitrogen metabolism|00250 Alanine, aspartate and glutamate metabolism	K00266	MAG_372	k__Bacteria; p__Firmicutes; c__Clostridia; o__Clostridiales; f__; g__; s__	k__Bacteria	p__Firmicutes	c__Clostridia	o__Clostridiales	f__	g__	s__	no	NA	NA	NA
k99_80683027_3				K02355	MAG_372	k__Bacteria; p__Firmicutes; c__Clostridia; o__Clostridiales; f__; g__; s__	k__Bacteria	p__Firmicutes	c__Clostridia	o__Clostridiales	f__	g__	s__	yes	0.545455	0.0706789	Inefficient
k99_82689214_2	Metabolism	Overview|Carbohydrate metabolism|Energy metabolism	01200 Carbon metabolism|01230 Biosynthesis of amino acids|00010 Glycolysis / Gluconeogenesis|00051 Fructose and mannose metabolism|00562 Inositol phosphate metabolism|00710 Carbon fixation in photosynthetic organisms	K01803	MAG_372	k__Bacteria; p__Firmicutes; c__Clostridia; o__Clostridiales; f__; g__; s__	k__Bacteria	p__Firmicutes	c__Clostridia	o__Clostridiales	f__	g__	s__	yes	0.552448	0.066629	Inefficient
k99_82689214_3	Metabolism	Overview|Carbohydrate metabolism|Energy metabolism	01200 Carbon metabolism|01230 Biosynthesis of amino acids|00010 Glycolysis / Gluconeogenesis|00710 Carbon fixation in photosynthetic organisms	K00927	MAG_372	k__Bacteria; p__Firmicutes; c__Clostridia; o__Clostridiales; f__; g__; s__	k__Bacteria	p__Firmicutes	c__Clostridia	o__Clostridiales	f__	g__	s__	no	NA	NA	NA
k99_82689214_4	Metabolism|Environmental Information Processing|Human Diseases	Overview|Carbohydrate metabolism|Energy metabolism|Signal transduction|Neurodegenerative diseases	01200 Carbon metabolism|01230 Biosynthesis of amino acids|00010 Glycolysis / Gluconeogenesis|00710 Carbon fixation in photosynthetic organisms|04066 HIF-1 signaling pathway|05010 Alzheimer's disease	K00134	MAG_372	k__Bacteria; p__Firmicutes; c__Clostridia; o__Clostridiales; f__; g__; s__	k__Bacteria	p__Firmicutes	c__Clostridia	o__Clostridiales	f__	g__	s__	yes	0.346761	0.269479	Inefficient
k99_82689214_49	Metabolism	Energy metabolism|Amino acid metabolism	00910 Nitrogen metabolism|00250 Alanine, aspartate and glutamate metabolism|00330 Arginine and proline metabolism	K00262	MAG_372	k__Bacteria; p__Firmicutes; c__Clostridia; o__Clostridiales; f__; g__; s__	k__Bacteria	p__Firmicutes	c__Clostridia	o__Clostridiales	f__	g__	s__	yes	0.643357	0.0279546	Inefficient
k99_82689214_57	Metabolism	Overview|Energy metabolism	01200 Carbon metabolism|00720 Carbon fixation pathways in prokaryotes|00680 Methane metabolism	K00197	MAG_372	k__Bacteria; p__Firmicutes; c__Clostridia; o__Clostridiales; f__; g__; s__	k__Bacteria	p__Firmicutes	c__Clostridia	o__Clostridiales	f__	g__	s__	no	NA	NA	NA
k99_82689214_59	Metabolism	Overview|Energy metabolism	01200 Carbon metabolism|00720 Carbon fixation pathways in prokaryotes	K14138	MAG_372	k__Bacteria; p__Firmicutes; c__Clostridia; o__Clostridiales; f__; g__; s__	k__Bacteria	p__Firmicutes	c__Clostridia	o__Clostridiales	f__	g__	s__	no	NA	NA	NA
k99_82689214_61	Metabolism	Overview|Energy metabolism|Xenobiotics biodegradation and metabolism	01200 Carbon metabolism|00720 Carbon fixation pathways in prokaryotes|00680 Methane metabolism|00633 Nitrotoluene degradation	K00198	MAG_372	k__Bacteria; p__Firmicutes; c__Clostridia; o__Clostridiales; f__; g__; s__	k__Bacteria	p__Firmicutes	c__Clostridia	o__Clostridiales	f__	g__	s__	no	NA	NA	NA
k99_86622289_1	Genetic Information Processing	Translation	00970 Aminoacyl-tRNA biosynthesis	K01893	MAG_372	k__Bacteria; p__Firmicutes; c__Clostridia; o__Clostridiales; f__; g__; s__	k__Bacteria	p__Firmicutes	c__Clostridia	o__Clostridiales	f__	g__	s__	no	NA	NA	NA
k99_92480667_8	Cellular Processes	Cell growth and death	04112 Cell cycle - Caulobacter	K03544	MAG_372	k__Bacteria; p__Firmicutes; c__Clostridia; o__Clostridiales; f__; g__; s__	k__Bacteria	p__Firmicutes	c__Clostridia	o__Clostridiales	f__	g__	s__	no	NA	NA	NA
k99_92480667_30	Metabolism	Nucleotide metabolism|Amino acid metabolism	00230 Purine metabolism|00250 Alanine, aspartate and glutamate metabolism	K01939	MAG_372	k__Bacteria; p__Firmicutes; c__Clostridia; o__Clostridiales; f__; g__; s__	k__Bacteria	p__Firmicutes	c__Clostridia	o__Clostridiales	f__	g__	s__	no	NA	NA	NA
k99_1920311_14	Metabolism	Energy metabolism	00190 Oxidative phosphorylation|00195 Photosynthesis	K02112	MAG_299	k__Bacteria; p__Firmicutes; c__Negativicutes; o__Selenomonadales; f__Acidaminococcaceae; g__; s__	k__Bacteria	p__Firmicutes	c__Negativicutes	o__Selenomonadales	f__Acidaminococcaceae	g__	s__	no	NA	NA	NA
k99_1920311_15	Metabolism	Energy metabolism	00190 Oxidative phosphorylation|00195 Photosynthesis	K02115	MAG_299	k__Bacteria; p__Firmicutes; c__Negativicutes; o__Selenomonadales; f__Acidaminococcaceae; g__; s__	k__Bacteria	p__Firmicutes	c__Negativicutes	o__Selenomonadales	f__Acidaminococcaceae	g__	s__	no	NA	NA	NA
k99_1920311_17	Metabolism	Energy metabolism	00190 Oxidative phosphorylation|00195 Photosynthesis	K02109	MAG_299	k__Bacteria; p__Firmicutes; c__Negativicutes; o__Selenomonadales; f__Acidaminococcaceae; g__; s__	k__Bacteria	p__Firmicutes	c__Negativicutes	o__Selenomonadales	f__Acidaminococcaceae	g__	s__	no	NA	NA	NA
k99_2875266_16	Environmental Information Processing	Membrane transport	02010 ABC transporters	K02012	MAG_299	k__Bacteria; p__Firmicutes; c__Negativicutes; o__Selenomonadales; f__Acidaminococcaceae; g__; s__	k__Bacteria	p__Firmicutes	c__Negativicutes	o__Selenomonadales	f__Acidaminococcaceae	g__	s__	no	NA	NA	NA
k99_2875266_32	Metabolism	Nucleotide metabolism|Xenobiotics biodegradation and metabolism	00230 Purine metabolism|00983 Drug metabolism - other enzymes	K00088	MAG_299	k__Bacteria; p__Firmicutes; c__Negativicutes; o__Selenomonadales; f__Acidaminococcaceae; g__; s__	k__Bacteria	p__Firmicutes	c__Negativicutes	o__Selenomonadales	f__Acidaminococcaceae	g__	s__	no	NA	NA	NA
k99_3498713_10	Metabolism|Genetic Information Processing	Nucleotide metabolism|Folding, sorting and degradation	00230 Purine metabolism|00240 Pyrimidine metabolism|03018 RNA degradation	K00962	MAG_299	k__Bacteria; p__Firmicutes; c__Negativicutes; o__Selenomonadales; f__Acidaminococcaceae; g__; s__	k__Bacteria	p__Firmicutes	c__Negativicutes	o__Selenomonadales	f__Acidaminococcaceae	g__	s__	no	NA	NA	NA
k99_3498713_23	Metabolism	Nucleotide metabolism	00230 Purine metabolism|00240 Pyrimidine metabolism	K00940	MAG_299	k__Bacteria; p__Firmicutes; c__Negativicutes; o__Selenomonadales; f__Acidaminococcaceae; g__; s__	k__Bacteria	p__Firmicutes	c__Negativicutes	o__Selenomonadales	f__Acidaminococcaceae	g__	s__	yes	0.377059	0.226956	Inefficient
k99_3498713_39	Environmental Information Processing	Membrane transport	02010 ABC transporters	K02010	MAG_299	k__Bacteria; p__Firmicutes; c__Negativicutes; o__Selenomonadales; f__Acidaminococcaceae; g__; s__	k__Bacteria	p__Firmicutes	c__Negativicutes	o__Selenomonadales	f__Acidaminococcaceae	g__	s__	no	NA	NA	NA
k99_3498713_40	Environmental Information Processing	Membrane transport	02010 ABC transporters	K02012	MAG_299	k__Bacteria; p__Firmicutes; c__Negativicutes; o__Selenomonadales; f__Acidaminococcaceae; g__; s__	k__Bacteria	p__Firmicutes	c__Negativicutes	o__Selenomonadales	f__Acidaminococcaceae	g__	s__	no	NA	NA	NA
k99_6644309_13	Metabolism	Overview|Carbohydrate metabolism|Energy metabolism|Amino acid metabolism|Metabolism of other amino acids|Metabolism of cofactors and vitamins	01200 Carbon metabolism|01230 Biosynthesis of amino acids|00630 Glyoxylate and dicarboxylate metabolism|00680 Methane metabolism|00260 Glycine, serine and threonine metabolism|00460 Cyanoamino acid metabolism|00670 One carbon pool by folate	K00600	MAG_299	k__Bacteria; p__Firmicutes; c__Negativicutes; o__Selenomonadales; f__Acidaminococcaceae; g__; s__	k__Bacteria	p__Firmicutes	c__Negativicutes	o__Selenomonadales	f__Acidaminococcaceae	g__	s__	no	NA	NA	NA
k99_6831316_6	Metabolism	Overview|Energy metabolism|Metabolism of cofactors and vitamins	01200 Carbon metabolism|00720 Carbon fixation pathways in prokaryotes|00670 One carbon pool by folate	K01938	MAG_299	k__Bacteria; p__Firmicutes; c__Negativicutes; o__Selenomonadales; f__Acidaminococcaceae; g__; s__	k__Bacteria	p__Firmicutes	c__Negativicutes	o__Selenomonadales	f__Acidaminococcaceae	g__	s__	no	NA	NA	NA
k99_13223294_5	Metabolism	Overview|Amino acid metabolism	01230 Biosynthesis of amino acids|00260 Glycine, serine and threonine metabolism|00400 Phenylalanine, tyrosine and tryptophan biosynthesis	K06001	MAG_299	k__Bacteria; p__Firmicutes; c__Negativicutes; o__Selenomonadales; f__Acidaminococcaceae; g__; s__	k__Bacteria	p__Firmicutes	c__Negativicutes	o__Selenomonadales	f__Acidaminococcaceae	g__	s__	no	NA	NA	NA
k99_13608549_1	Metabolism|Genetic Information Processing	Metabolism of other amino acids|Translation	00450 Selenocompound metabolism|00970 Aminoacyl-tRNA biosynthesis	K01874	MAG_299	k__Bacteria; p__Firmicutes; c__Negativicutes; o__Selenomonadales; f__Acidaminococcaceae; g__; s__	k__Bacteria	p__Firmicutes	c__Negativicutes	o__Selenomonadales	f__Acidaminococcaceae	g__	s__	no	NA	NA	NA
k99_19220338_12	Metabolism	Energy metabolism|Amino acid metabolism|Metabolism of other amino acids	00910 Nitrogen metabolism|00250 Alanine, aspartate and glutamate metabolism|00330 Arginine and proline metabolism|00430 Taurine and hypotaurine metabolism	K00260	MAG_299	k__Bacteria; p__Firmicutes; c__Negativicutes; o__Selenomonadales; f__Acidaminococcaceae; g__; s__	k__Bacteria	p__Firmicutes	c__Negativicutes	o__Selenomonadales	f__Acidaminococcaceae	g__	s__	no	NA	NA	NA
k99_20287423_1				K03530	MAG_299	k__Bacteria; p__Firmicutes; c__Negativicutes; o__Selenomonadales; f__Acidaminococcaceae; g__; s__	k__Bacteria	p__Firmicutes	c__Negativicutes	o__Selenomonadales	f__Acidaminococcaceae	g__	s__	no	NA	NA	NA
k99_20412365_1	Metabolism	Carbohydrate metabolism	00620 Pyruvate metabolism	K01571	MAG_299	k__Bacteria; p__Firmicutes; c__Negativicutes; o__Selenomonadales; f__Acidaminococcaceae; g__; s__	k__Bacteria	p__Firmicutes	c__Negativicutes	o__Selenomonadales	f__Acidaminococcaceae	g__	s__	yes	0.376965	0.227081	Inefficient
k99_20757212_6	Metabolism	Overview|Amino acid metabolism|Metabolism of cofactors and vitamins	01210 2-Oxocarboxylic acid metabolism|01230 Biosynthesis of amino acids|00290 Valine, leucine and isoleucine biosynthesis|00770 Pantothenate and CoA biosynthesis	K00053	MAG_299	k__Bacteria; p__Firmicutes; c__Negativicutes; o__Selenomonadales; f__Acidaminococcaceae; g__; s__	k__Bacteria	p__Firmicutes	c__Negativicutes	o__Selenomonadales	f__Acidaminococcaceae	g__	s__	no	NA	NA	NA
k99_21451491_4	Metabolism|Genetic Information Processing|Environmental Information Processing	Overview|Carbohydrate metabolism|Energy metabolism|Folding, sorting and degradation|Signal transduction	01200 Carbon metabolism|01230 Biosynthesis of amino acids|00010 Glycolysis / Gluconeogenesis|00680 Methane metabolism|03018 RNA degradation|04066 HIF-1 signaling pathway	K01689	MAG_299	k__Bacteria; p__Firmicutes; c__Negativicutes; o__Selenomonadales; f__Acidaminococcaceae; g__; s__	k__Bacteria	p__Firmicutes	c__Negativicutes	o__Selenomonadales	f__Acidaminococcaceae	g__	s__	yes	0.521892	0.0817882	Inefficient
k99_21451491_7	Metabolism	Energy metabolism	00190 Oxidative phosphorylation	K15987	MAG_299	k__Bacteria; p__Firmicutes; c__Negativicutes; o__Selenomonadales; f__Acidaminococcaceae; g__; s__	k__Bacteria	p__Firmicutes	c__Negativicutes	o__Selenomonadales	f__Acidaminococcaceae	g__	s__	yes	0.669031	0.0173522	Inefficient
k99_21701080_7				K07080	MAG_299	k__Bacteria; p__Firmicutes; c__Negativicutes; o__Selenomonadales; f__Acidaminococcaceae; g__; s__	k__Bacteria	p__Firmicutes	c__Negativicutes	o__Selenomonadales	f__Acidaminococcaceae	g__	s__	yes	0.699301	0.0145393	Inefficient
k99_21701080_10	Metabolism	Overview|Carbohydrate metabolism|Energy metabolism	01200 Carbon metabolism|00020 Citrate cycle (TCA cycle)|00640 Propanoate metabolism|00660 C5-Branched dibasic acid metabolism|00720 Carbon fixation pathways in prokaryotes	K01903	MAG_299	k__Bacteria; p__Firmicutes; c__Negativicutes; o__Selenomonadales; f__Acidaminococcaceae; g__; s__	k__Bacteria	p__Firmicutes	c__Negativicutes	o__Selenomonadales	f__Acidaminococcaceae	g__	s__	no	NA	NA	NA
k99_23015085_10	Genetic Information Processing	Translation	03010 Ribosome	K02887	MAG_299	k__Bacteria; p__Firmicutes; c__Negativicutes; o__Selenomonadales; f__Acidaminococcaceae; g__; s__	k__Bacteria	p__Firmicutes	c__Negativicutes	o__Selenomonadales	f__Acidaminococcaceae	g__	s__	no	NA	NA	NA
k99_24519876_9	Genetic Information Processing|Environmental Information Processing|Organismal Systems|Human Diseases	Folding, sorting and degradation|Signal transduction|Immune system|Endocrine system|Environmental adaptation|Cancers	04141 Protein processing in endoplasmic reticulum|04151 PI3K-Akt signaling pathway|04621 NOD-like receptor signaling pathway|04612 Antigen processing and presentation|04915 Estrogen signaling pathway|04914 Progesterone-mediated oocyte maturation|04626 Plant-pathogen interaction|05200 Pathways in cancer|05215 Prostate cancer	K04079	MAG_299	k__Bacteria; p__Firmicutes; c__Negativicutes; o__Selenomonadales; f__Acidaminococcaceae; g__; s__	k__Bacteria	p__Firmicutes	c__Negativicutes	o__Selenomonadales	f__Acidaminococcaceae	g__	s__	no	NA	NA	NA
k99_25883365_7	Genetic Information Processing	Translation	03010 Ribosome	K02864	MAG_299	k__Bacteria; p__Firmicutes; c__Negativicutes; o__Selenomonadales; f__Acidaminococcaceae; g__; s__	k__Bacteria	p__Firmicutes	c__Negativicutes	o__Selenomonadales	f__Acidaminococcaceae	g__	s__	no	NA	NA	NA
k99_25883365_8	Genetic Information Processing	Translation	03010 Ribosome	K02935	MAG_299	k__Bacteria; p__Firmicutes; c__Negativicutes; o__Selenomonadales; f__Acidaminococcaceae; g__; s__	k__Bacteria	p__Firmicutes	c__Negativicutes	o__Selenomonadales	f__Acidaminococcaceae	g__	s__	no	NA	NA	NA
k99_25883365_9	Metabolism|Genetic Information Processing	Nucleotide metabolism|Transcription	00230 Purine metabolism|00240 Pyrimidine metabolism|03020 RNA polymerase	K03043	MAG_299	k__Bacteria; p__Firmicutes; c__Negativicutes; o__Selenomonadales; f__Acidaminococcaceae; g__; s__	k__Bacteria	p__Firmicutes	c__Negativicutes	o__Selenomonadales	f__Acidaminococcaceae	g__	s__	no	NA	NA	NA
k99_25883365_10	Metabolism|Genetic Information Processing	Nucleotide metabolism|Transcription	00230 Purine metabolism|00240 Pyrimidine metabolism|03020 RNA polymerase	K03046	MAG_299	k__Bacteria; p__Firmicutes; c__Negativicutes; o__Selenomonadales; f__Acidaminococcaceae; g__; s__	k__Bacteria	p__Firmicutes	c__Negativicutes	o__Selenomonadales	f__Acidaminococcaceae	g__	s__	yes	0.399359	0.198403	Inefficient
k99_25883365_12	Genetic Information Processing	Translation	03010 Ribosome	K02950	MAG_299	k__Bacteria; p__Firmicutes; c__Negativicutes; o__Selenomonadales; f__Acidaminococcaceae; g__; s__	k__Bacteria	p__Firmicutes	c__Negativicutes	o__Selenomonadales	f__Acidaminococcaceae	g__	s__	yes	-0.050758	0.875516	Efficient
k99_25883365_13	Genetic Information Processing	Translation	03010 Ribosome	K02992	MAG_299	k__Bacteria; p__Firmicutes; c__Negativicutes; o__Selenomonadales; f__Acidaminococcaceae; g__; s__	k__Bacteria	p__Firmicutes	c__Negativicutes	o__Selenomonadales	f__Acidaminococcaceae	g__	s__	yes	0.679823	0.0150058	Inefficient
k99_25883365_14				K02355	MAG_299	k__Bacteria; p__Firmicutes; c__Negativicutes; o__Selenomonadales; f__Acidaminococcaceae; g__; s__	k__Bacteria	p__Firmicutes	c__Negativicutes	o__Selenomonadales	f__Acidaminococcaceae	g__	s__	no	NA	NA	NA
k99_29251116_3	Genetic Information Processing	Translation	03010 Ribosome	K02948	MAG_299	k__Bacteria; p__Firmicutes; c__Negativicutes; o__Selenomonadales; f__Acidaminococcaceae; g__; s__	k__Bacteria	p__Firmicutes	c__Negativicutes	o__Selenomonadales	f__Acidaminococcaceae	g__	s__	yes	0.529333	0.0767643	Inefficient
k99_29251116_4	Genetic Information Processing	Translation	03010 Ribosome	K02986	MAG_299	k__Bacteria; p__Firmicutes; c__Negativicutes; o__Selenomonadales; f__Acidaminococcaceae; g__; s__	k__Bacteria	p__Firmicutes	c__Negativicutes	o__Selenomonadales	f__Acidaminococcaceae	g__	s__	yes	0.413315	0.181717	Inefficient
k99_29251116_15	Genetic Information Processing	Translation	03010 Ribosome	K02996	MAG_299	k__Bacteria; p__Firmicutes; c__Negativicutes; o__Selenomonadales; f__Acidaminococcaceae; g__; s__	k__Bacteria	p__Firmicutes	c__Negativicutes	o__Selenomonadales	f__Acidaminococcaceae	g__	s__	no	NA	NA	NA
k99_31749757_8	Metabolism	Overview|Energy metabolism	01200 Carbon metabolism|00720 Carbon fixation pathways in prokaryotes	K03737	MAG_299	k__Bacteria; p__Firmicutes; c__Negativicutes; o__Selenomonadales; f__Acidaminococcaceae; g__; s__	k__Bacteria	p__Firmicutes	c__Negativicutes	o__Selenomonadales	f__Acidaminococcaceae	g__	s__	no	NA	NA	NA
k99_36997769_11	Genetic Information Processing|Human Diseases	Folding, sorting and degradation|Endocrine and metabolic diseases|Infectious diseases	03018 RNA degradation|04940 Type I diabetes mellitus|05134 Legionellosis|05152 Tuberculosis	K04077	MAG_299	k__Bacteria; p__Firmicutes; c__Negativicutes; o__Selenomonadales; f__Acidaminococcaceae; g__; s__	k__Bacteria	p__Firmicutes	c__Negativicutes	o__Selenomonadales	f__Acidaminococcaceae	g__	s__	no	NA	NA	NA
k99_48276564_17				K02030	MAG_299	k__Bacteria; p__Firmicutes; c__Negativicutes; o__Selenomonadales; f__Acidaminococcaceae; g__; s__	k__Bacteria	p__Firmicutes	c__Negativicutes	o__Selenomonadales	f__Acidaminococcaceae	g__	s__	yes	0.729653	0.0070708	Inefficient
k99_51926101_3				K03086	MAG_299	k__Bacteria; p__Firmicutes; c__Negativicutes; o__Selenomonadales; f__Acidaminococcaceae; g__; s__	k__Bacteria	p__Firmicutes	c__Negativicutes	o__Selenomonadales	f__Acidaminococcaceae	g__	s__	no	NA	NA	NA
k99_60578576_3	Environmental Information Processing	Membrane transport	02010 ABC transporters	K02012	MAG_299	k__Bacteria; p__Firmicutes; c__Negativicutes; o__Selenomonadales; f__Acidaminococcaceae; g__; s__	k__Bacteria	p__Firmicutes	c__Negativicutes	o__Selenomonadales	f__Acidaminococcaceae	g__	s__	yes	0.65149	0.0217247	Inefficient
k99_60578576_4	Environmental Information Processing	Membrane transport	02010 ABC transporters	K02012	MAG_299	k__Bacteria; p__Firmicutes; c__Negativicutes; o__Selenomonadales; f__Acidaminococcaceae; g__; s__	k__Bacteria	p__Firmicutes	c__Negativicutes	o__Selenomonadales	f__Acidaminococcaceae	g__	s__	no	NA	NA	NA
k99_60578576_7	Metabolism	Metabolism of cofactors and vitamins	00860 Porphyrin and chlorophyll metabolism	K02190	MAG_299	k__Bacteria; p__Firmicutes; c__Negativicutes; o__Selenomonadales; f__Acidaminococcaceae; g__; s__	k__Bacteria	p__Firmicutes	c__Negativicutes	o__Selenomonadales	f__Acidaminococcaceae	g__	s__	no	NA	NA	NA
k99_63940410_14	Genetic Information Processing	Translation	03010 Ribosome	K02884	MAG_299	k__Bacteria; p__Firmicutes; c__Negativicutes; o__Selenomonadales; f__Acidaminococcaceae; g__; s__	k__Bacteria	p__Firmicutes	c__Negativicutes	o__Selenomonadales	f__Acidaminococcaceae	g__	s__	yes	0.475524	0.121319	Inefficient
k99_65263977_5	Metabolism	Carbohydrate metabolism	00620 Pyruvate metabolism	K01067	MAG_299	k__Bacteria; p__Firmicutes; c__Negativicutes; o__Selenomonadales; f__Acidaminococcaceae; g__; s__	k__Bacteria	p__Firmicutes	c__Negativicutes	o__Selenomonadales	f__Acidaminococcaceae	g__	s__	yes	0.339642	0.280091	Inefficient
k99_65263977_6	Metabolism	Overview|Carbohydrate metabolism|Energy metabolism|Amino acid metabolism	01200 Carbon metabolism|00640 Propanoate metabolism|00720 Carbon fixation pathways in prokaryotes|00280 Valine, leucine and isoleucine degradation	K01848	MAG_299	k__Bacteria; p__Firmicutes; c__Negativicutes; o__Selenomonadales; f__Acidaminococcaceae; g__; s__	k__Bacteria	p__Firmicutes	c__Negativicutes	o__Selenomonadales	f__Acidaminococcaceae	g__	s__	yes	0.664336	0.0221592	Inefficient
k99_65263977_7	Metabolism	Overview|Carbohydrate metabolism|Energy metabolism|Amino acid metabolism	01200 Carbon metabolism|00640 Propanoate metabolism|00720 Carbon fixation pathways in prokaryotes|00280 Valine, leucine and isoleucine degradation	K01849	MAG_299	k__Bacteria; p__Firmicutes; c__Negativicutes; o__Selenomonadales; f__Acidaminococcaceae; g__; s__	k__Bacteria	p__Firmicutes	c__Negativicutes	o__Selenomonadales	f__Acidaminococcaceae	g__	s__	yes	0.685315	0.017305	Inefficient
k99_65263977_8				K07588	MAG_299	k__Bacteria; p__Firmicutes; c__Negativicutes; o__Selenomonadales; f__Acidaminococcaceae; g__; s__	k__Bacteria	p__Firmicutes	c__Negativicutes	o__Selenomonadales	f__Acidaminococcaceae	g__	s__	no	NA	NA	NA
k99_65263977_9	Metabolism	Overview|Carbohydrate metabolism|Energy metabolism|Amino acid metabolism	01200 Carbon metabolism|00630 Glyoxylate and dicarboxylate metabolism|00640 Propanoate metabolism|00720 Carbon fixation pathways in prokaryotes|00280 Valine, leucine and isoleucine degradation	K05606	MAG_299	k__Bacteria; p__Firmicutes; c__Negativicutes; o__Selenomonadales; f__Acidaminococcaceae; g__; s__	k__Bacteria	p__Firmicutes	c__Negativicutes	o__Selenomonadales	f__Acidaminococcaceae	g__	s__	no	NA	NA	NA
k99_65322380_7	Metabolism	Overview|Carbohydrate metabolism|Energy metabolism	01200 Carbon metabolism|00620 Pyruvate metabolism|00710 Carbon fixation in photosynthetic organisms|00720 Carbon fixation pathways in prokaryotes	K01006	MAG_299	k__Bacteria; p__Firmicutes; c__Negativicutes; o__Selenomonadales; f__Acidaminococcaceae; g__; s__	k__Bacteria	p__Firmicutes	c__Negativicutes	o__Selenomonadales	f__Acidaminococcaceae	g__	s__	yes	0.548129	0.0650221	Inefficient
k99_65817803_7				K02355	MAG_299	k__Bacteria; p__Firmicutes; c__Negativicutes; o__Selenomonadales; f__Acidaminococcaceae; g__; s__	k__Bacteria	p__Firmicutes	c__Negativicutes	o__Selenomonadales	f__Acidaminococcaceae	g__	s__	no	NA	NA	NA
k99_68479358_14	Environmental Information Processing	Signal transduction	02020 Two-component system	K11688	MAG_299	k__Bacteria; p__Firmicutes; c__Negativicutes; o__Selenomonadales; f__Acidaminococcaceae; g__; s__	k__Bacteria	p__Firmicutes	c__Negativicutes	o__Selenomonadales	f__Acidaminococcaceae	g__	s__	no	NA	NA	NA
k99_68479358_21	Metabolism	Overview|Carbohydrate metabolism	01200 Carbon metabolism|00030 Pentose phosphate pathway	K00874	MAG_299	k__Bacteria; p__Firmicutes; c__Negativicutes; o__Selenomonadales; f__Acidaminococcaceae; g__; s__	k__Bacteria	p__Firmicutes	c__Negativicutes	o__Selenomonadales	f__Acidaminococcaceae	g__	s__	yes	0.556352	0.0603	Inefficient
k99_74290883_1	Metabolism|Environmental Information Processing|Organismal Systems	Overview|Carbohydrate metabolism|Energy metabolism|Amino acid metabolism|Signal transduction|Nervous system	01230 Biosynthesis of amino acids|00630 Glyoxylate and dicarboxylate metabolism|00910 Nitrogen metabolism|00250 Alanine, aspartate and glutamate metabolism|00330 Arginine and proline metabolism|02020 Two-component system|04724 Glutamatergic synapse|04727 GABAergic synapse	K01915	MAG_299	k__Bacteria; p__Firmicutes; c__Negativicutes; o__Selenomonadales; f__Acidaminococcaceae; g__; s__	k__Bacteria	p__Firmicutes	c__Negativicutes	o__Selenomonadales	f__Acidaminococcaceae	g__	s__	no	NA	NA	NA
k99_74758341_2				K03695	MAG_299	k__Bacteria; p__Firmicutes; c__Negativicutes; o__Selenomonadales; f__Acidaminococcaceae; g__; s__	k__Bacteria	p__Firmicutes	c__Negativicutes	o__Selenomonadales	f__Acidaminococcaceae	g__	s__	no	NA	NA	NA
k99_77473100_5	Metabolism	Overview|Carbohydrate metabolism|Energy metabolism	01200 Carbon metabolism|00620 Pyruvate metabolism|00720 Carbon fixation pathways in prokaryotes|00680 Methane metabolism	K01007	MAG_299	k__Bacteria; p__Firmicutes; c__Negativicutes; o__Selenomonadales; f__Acidaminococcaceae; g__; s__	k__Bacteria	p__Firmicutes	c__Negativicutes	o__Selenomonadales	f__Acidaminococcaceae	g__	s__	no	NA	NA	NA
k99_80482316_19	Genetic Information Processing	Translation	03010 Ribosome	K02967	MAG_299	k__Bacteria; p__Firmicutes; c__Negativicutes; o__Selenomonadales; f__Acidaminococcaceae; g__; s__	k__Bacteria	p__Firmicutes	c__Negativicutes	o__Selenomonadales	f__Acidaminococcaceae	g__	s__	no	NA	NA	NA
k99_85827883_5	Environmental Information Processing	Membrane transport	02010 ABC transporters	K01999	MAG_299	k__Bacteria; p__Firmicutes; c__Negativicutes; o__Selenomonadales; f__Acidaminococcaceae; g__; s__	k__Bacteria	p__Firmicutes	c__Negativicutes	o__Selenomonadales	f__Acidaminococcaceae	g__	s__	yes	0.643357	0.0279546	Inefficient
k99_893728_4	Metabolism	Overview|Energy metabolism|Amino acid metabolism	01200 Carbon metabolism|01230 Biosynthesis of amino acids|00920 Sulfur metabolism|00270 Cysteine and methionine metabolism	K01738	MAG_370	k__Bacteria; p__Firmicutes; c__Clostridia; o__Clostridiales; f__; g__; s__	k__Bacteria	p__Firmicutes	c__Clostridia	o__Clostridiales	f__	g__	s__	no	NA	NA	NA
k99_893728_8	Metabolism	Overview|Carbohydrate metabolism|Energy metabolism	01200 Carbon metabolism|00620 Pyruvate metabolism|00710 Carbon fixation in photosynthetic organisms|00720 Carbon fixation pathways in prokaryotes	K01006	MAG_370	k__Bacteria; p__Firmicutes; c__Clostridia; o__Clostridiales; f__; g__; s__	k__Bacteria	p__Firmicutes	c__Clostridia	o__Clostridiales	f__	g__	s__	yes	0.601399	0.0428069	Inefficient
k99_1585591_13	Genetic Information Processing	Translation	03010 Ribosome	K02884	MAG_370	k__Bacteria; p__Firmicutes; c__Clostridia; o__Clostridiales; f__; g__; s__	k__Bacteria	p__Firmicutes	c__Clostridia	o__Clostridiales	f__	g__	s__	no	NA	NA	NA
k99_4192744_4				K03695	MAG_370	k__Bacteria; p__Firmicutes; c__Clostridia; o__Clostridiales; f__; g__; s__	k__Bacteria	p__Firmicutes	c__Clostridia	o__Clostridiales	f__	g__	s__	no	NA	NA	NA
k99_5227329_18	Metabolism	Overview|Carbohydrate metabolism|Energy metabolism	01200 Carbon metabolism|01230 Biosynthesis of amino acids|00010 Glycolysis / Gluconeogenesis|00030 Pentose phosphate pathway|00051 Fructose and mannose metabolism|00710 Carbon fixation in photosynthetic organisms|00680 Methane metabolism	K01624	MAG_370	k__Bacteria; p__Firmicutes; c__Clostridia; o__Clostridiales; f__; g__; s__	k__Bacteria	p__Firmicutes	c__Clostridia	o__Clostridiales	f__	g__	s__	yes	0.739055	0.00602782	Inefficient
k99_5279655_11				K05919	MAG_370	k__Bacteria; p__Firmicutes; c__Clostridia; o__Clostridiales; f__; g__; s__	k__Bacteria	p__Firmicutes	c__Clostridia	o__Clostridiales	f__	g__	s__	no	NA	NA	NA
k99_6732116_23	Metabolism	Overview|Carbohydrate metabolism|Energy metabolism	01200 Carbon metabolism|01230 Biosynthesis of amino acids|00010 Glycolysis / Gluconeogenesis|00030 Pentose phosphate pathway|00051 Fructose and mannose metabolism|00052 Galactose metabolism|00680 Methane metabolism	K00850	MAG_370	k__Bacteria; p__Firmicutes; c__Clostridia; o__Clostridiales; f__; g__; s__	k__Bacteria	p__Firmicutes	c__Clostridia	o__Clostridiales	f__	g__	s__	no	NA	NA	NA
k99_8420042_5	Metabolism	Nucleotide metabolism	00230 Purine metabolism	K01923	MAG_370	k__Bacteria; p__Firmicutes; c__Clostridia; o__Clostridiales; f__; g__; s__	k__Bacteria	p__Firmicutes	c__Clostridia	o__Clostridiales	f__	g__	s__	no	NA	NA	NA
k99_11455975_4	Genetic Information Processing	Translation	03010 Ribosome	K02887	MAG_370	k__Bacteria; p__Firmicutes; c__Clostridia; o__Clostridiales; f__; g__; s__	k__Bacteria	p__Firmicutes	c__Clostridia	o__Clostridiales	f__	g__	s__	no	NA	NA	NA
k99_14819722_7	Metabolism	Overview|Carbohydrate metabolism	01200 Carbon metabolism|01230 Biosynthesis of amino acids|00030 Pentose phosphate pathway	K00616	MAG_370	k__Bacteria; p__Firmicutes; c__Clostridia; o__Clostridiales; f__; g__; s__	k__Bacteria	p__Firmicutes	c__Clostridia	o__Clostridiales	f__	g__	s__	no	NA	NA	NA
k99_14819722_30	Genetic Information Processing|Environmental Information Processing	Folding, sorting and degradation|Membrane transport	03060 Protein export|03070 Bacterial secretion system	K03210	MAG_370	k__Bacteria; p__Firmicutes; c__Clostridia; o__Clostridiales; f__; g__; s__	k__Bacteria	p__Firmicutes	c__Clostridia	o__Clostridiales	f__	g__	s__	no	NA	NA	NA
k99_14819722_37	Metabolism	Energy metabolism	00190 Oxidative phosphorylation|00195 Photosynthesis	K02111	MAG_370	k__Bacteria; p__Firmicutes; c__Clostridia; o__Clostridiales; f__; g__; s__	k__Bacteria	p__Firmicutes	c__Clostridia	o__Clostridiales	f__	g__	s__	no	NA	NA	NA
k99_14819722_53				K03530	MAG_370	k__Bacteria; p__Firmicutes; c__Clostridia; o__Clostridiales; f__; g__; s__	k__Bacteria	p__Firmicutes	c__Clostridia	o__Clostridiales	f__	g__	s__	no	NA	NA	NA
k99_16507733_5	Metabolism	Energy metabolism	00680 Methane metabolism	K05884	MAG_370	k__Bacteria; p__Firmicutes; c__Clostridia; o__Clostridiales; f__; g__; s__	k__Bacteria	p__Firmicutes	c__Clostridia	o__Clostridiales	f__	g__	s__	no	NA	NA	NA
k99_16507733_6	Metabolism|Environmental Information Processing	Overview|Carbohydrate metabolism|Signal transduction	01200 Carbon metabolism|00620 Pyruvate metabolism|02020 Two-component system	K00027	MAG_370	k__Bacteria; p__Firmicutes; c__Clostridia; o__Clostridiales; f__; g__; s__	k__Bacteria	p__Firmicutes	c__Clostridia	o__Clostridiales	f__	g__	s__	no	NA	NA	NA
k99_18308734_2	Metabolism	Energy metabolism|Amino acid metabolism	00910 Nitrogen metabolism|00250 Alanine, aspartate and glutamate metabolism|00330 Arginine and proline metabolism	K00262	MAG_370	k__Bacteria; p__Firmicutes; c__Clostridia; o__Clostridiales; f__; g__; s__	k__Bacteria	p__Firmicutes	c__Clostridia	o__Clostridiales	f__	g__	s__	no	NA	NA	NA
k99_18308734_17				K03569	MAG_370	k__Bacteria; p__Firmicutes; c__Clostridia; o__Clostridiales; f__; g__; s__	k__Bacteria	p__Firmicutes	c__Clostridia	o__Clostridiales	f__	g__	s__	no	NA	NA	NA
k99_18308734_26	Genetic Information Processing	Translation	00970 Aminoacyl-tRNA biosynthesis	K01869	MAG_370	k__Bacteria; p__Firmicutes; c__Clostridia; o__Clostridiales; f__; g__; s__	k__Bacteria	p__Firmicutes	c__Clostridia	o__Clostridiales	f__	g__	s__	yes	-0.130632	0.685727	Efficient
k99_21258594_2	Metabolism|Environmental Information Processing|Organismal Systems	Carbohydrate metabolism|Signal transduction|Endocrine system|Excretory system	00010 Glycolysis / Gluconeogenesis|00020 Citrate cycle (TCA cycle)|00620 Pyruvate metabolism|04068 FoxO signaling pathway|04151 PI3K-Akt signaling pathway|04910 Insulin signaling pathway|04920 Adipocytokine signaling pathway|03320 PPAR signaling pathway|04964 Proximal tubule bicarbonate reclamation	K01596	MAG_370	k__Bacteria; p__Firmicutes; c__Clostridia; o__Clostridiales; f__; g__; s__	k__Bacteria	p__Firmicutes	c__Clostridia	o__Clostridiales	f__	g__	s__	no	NA	NA	NA
k99_26275414_26				K06942	MAG_370	k__Bacteria; p__Firmicutes; c__Clostridia; o__Clostridiales; f__; g__; s__	k__Bacteria	p__Firmicutes	c__Clostridia	o__Clostridiales	f__	g__	s__	no	NA	NA	NA
k99_27580862_8	Metabolism	Overview|Energy metabolism|Amino acid metabolism	01200 Carbon metabolism|01230 Biosynthesis of amino acids|00680 Methane metabolism|00260 Glycine, serine and threonine metabolism	K00058	MAG_370	k__Bacteria; p__Firmicutes; c__Clostridia; o__Clostridiales; f__; g__; s__	k__Bacteria	p__Firmicutes	c__Clostridia	o__Clostridiales	f__	g__	s__	no	NA	NA	NA
k99_27630043_1	Metabolism|Environmental Information Processing|Human Diseases	Overview|Carbohydrate metabolism|Energy metabolism|Signal transduction|Neurodegenerative diseases	01200 Carbon metabolism|01230 Biosynthesis of amino acids|00010 Glycolysis / Gluconeogenesis|00710 Carbon fixation in photosynthetic organisms|04066 HIF-1 signaling pathway|05010 Alzheimer's disease	K00134	MAG_370	k__Bacteria; p__Firmicutes; c__Clostridia; o__Clostridiales; f__; g__; s__	k__Bacteria	p__Firmicutes	c__Clostridia	o__Clostridiales	f__	g__	s__	yes	0.573427	0.0554813	Inefficient
k99_27630043_3	Metabolism	Overview|Energy metabolism	01200 Carbon metabolism|00720 Carbon fixation pathways in prokaryotes	K03737	MAG_370	k__Bacteria; p__Firmicutes; c__Clostridia; o__Clostridiales; f__; g__; s__	k__Bacteria	p__Firmicutes	c__Clostridia	o__Clostridiales	f__	g__	s__	no	NA	NA	NA
k99_27630043_4	Metabolism|Organismal Systems	Lipid metabolism|Endocrine system|Environmental adaptation	00561 Glycerolipid metabolism|03320 PPAR signaling pathway|04626 Plant-pathogen interaction	K00864	MAG_370	k__Bacteria; p__Firmicutes; c__Clostridia; o__Clostridiales; f__; g__; s__	k__Bacteria	p__Firmicutes	c__Clostridia	o__Clostridiales	f__	g__	s__	no	NA	NA	NA
k99_27630043_11	Metabolism	Energy metabolism	00190 Oxidative phosphorylation	K00336	MAG_370	k__Bacteria; p__Firmicutes; c__Clostridia; o__Clostridiales; f__; g__; s__	k__Bacteria	p__Firmicutes	c__Clostridia	o__Clostridiales	f__	g__	s__	no	NA	NA	NA
k99_27630043_12	Metabolism	Energy metabolism	00190 Oxidative phosphorylation	K00335	MAG_370	k__Bacteria; p__Firmicutes; c__Clostridia; o__Clostridiales; f__; g__; s__	k__Bacteria	p__Firmicutes	c__Clostridia	o__Clostridiales	f__	g__	s__	no	NA	NA	NA
k99_27630043_20	Metabolism	Energy metabolism	00190 Oxidative phosphorylation	K00334	MAG_370	k__Bacteria; p__Firmicutes; c__Clostridia; o__Clostridiales; f__; g__; s__	k__Bacteria	p__Firmicutes	c__Clostridia	o__Clostridiales	f__	g__	s__	no	NA	NA	NA
k99_27630043_30	Genetic Information Processing	Translation	03010 Ribosome	K02986	MAG_370	k__Bacteria; p__Firmicutes; c__Clostridia; o__Clostridiales; f__; g__; s__	k__Bacteria	p__Firmicutes	c__Clostridia	o__Clostridiales	f__	g__	s__	no	NA	NA	NA
k99_27630043_31	Genetic Information Processing	Translation	03010 Ribosome	K02948	MAG_370	k__Bacteria; p__Firmicutes; c__Clostridia; o__Clostridiales; f__; g__; s__	k__Bacteria	p__Firmicutes	c__Clostridia	o__Clostridiales	f__	g__	s__	no	NA	NA	NA
k99_27630043_32	Genetic Information Processing	Translation	03010 Ribosome	K02952	MAG_370	k__Bacteria; p__Firmicutes; c__Clostridia; o__Clostridiales; f__; g__; s__	k__Bacteria	p__Firmicutes	c__Clostridia	o__Clostridiales	f__	g__	s__	no	NA	NA	NA
k99_27718011_5	Metabolism	Carbohydrate metabolism	00620 Pyruvate metabolism|00640 Propanoate metabolism|00650 Butanoate metabolism	K00656	MAG_370	k__Bacteria; p__Firmicutes; c__Clostridia; o__Clostridiales; f__; g__; s__	k__Bacteria	p__Firmicutes	c__Clostridia	o__Clostridiales	f__	g__	s__	no	NA	NA	NA
k99_27875408_2	Genetic Information Processing	Translation	03010 Ribosome	K02950	MAG_370	k__Bacteria; p__Firmicutes; c__Clostridia; o__Clostridiales; f__; g__; s__	k__Bacteria	p__Firmicutes	c__Clostridia	o__Clostridiales	f__	g__	s__	no	NA	NA	NA
k99_27875408_3	Genetic Information Processing	Translation	03010 Ribosome	K02992	MAG_370	k__Bacteria; p__Firmicutes; c__Clostridia; o__Clostridiales; f__; g__; s__	k__Bacteria	p__Firmicutes	c__Clostridia	o__Clostridiales	f__	g__	s__	no	NA	NA	NA
k99_27875408_4				K02355	MAG_370	k__Bacteria; p__Firmicutes; c__Clostridia; o__Clostridiales; f__; g__; s__	k__Bacteria	p__Firmicutes	c__Clostridia	o__Clostridiales	f__	g__	s__	no	NA	NA	NA
k99_27875408_5	Organismal Systems	Environmental adaptation	04626 Plant-pathogen interaction	K02358	MAG_370	k__Bacteria; p__Firmicutes; c__Clostridia; o__Clostridiales; f__; g__; s__	k__Bacteria	p__Firmicutes	c__Clostridia	o__Clostridiales	f__	g__	s__	yes	0.643357	0.0279546	Inefficient
k99_27875408_6	Metabolism	Lipid metabolism	00120 Primary bile acid biosynthesis|00121 Secondary bile acid biosynthesis	K01442	MAG_370	k__Bacteria; p__Firmicutes; c__Clostridia; o__Clostridiales; f__; g__; s__	k__Bacteria	p__Firmicutes	c__Clostridia	o__Clostridiales	f__	g__	s__	no	NA	NA	NA
k99_27875408_21	Metabolism|Environmental Information Processing|Organismal Systems	Overview|Carbohydrate metabolism|Energy metabolism|Amino acid metabolism|Signal transduction|Nervous system	01230 Biosynthesis of amino acids|00630 Glyoxylate and dicarboxylate metabolism|00910 Nitrogen metabolism|00250 Alanine, aspartate and glutamate metabolism|00330 Arginine and proline metabolism|02020 Two-component system|04724 Glutamatergic synapse|04727 GABAergic synapse	K01915	MAG_370	k__Bacteria; p__Firmicutes; c__Clostridia; o__Clostridiales; f__; g__; s__	k__Bacteria	p__Firmicutes	c__Clostridia	o__Clostridiales	f__	g__	s__	no	NA	NA	NA
k99_27875408_28	Metabolism	Overview|Amino acid metabolism	01230 Biosynthesis of amino acids|00400 Phenylalanine, tyrosine and tryptophan biosynthesis	K01626	MAG_370	k__Bacteria; p__Firmicutes; c__Clostridia; o__Clostridiales; f__; g__; s__	k__Bacteria	p__Firmicutes	c__Clostridia	o__Clostridiales	f__	g__	s__	no	NA	NA	NA
k99_29461004_9	Metabolism	Energy metabolism|Xenobiotics biodegradation and metabolism	00910 Nitrogen metabolism|00625 Chloroalkane and chloroalkene degradation	K02588	MAG_370	k__Bacteria; p__Firmicutes; c__Clostridia; o__Clostridiales; f__; g__; s__	k__Bacteria	p__Firmicutes	c__Clostridia	o__Clostridiales	f__	g__	s__	no	NA	NA	NA
k99_29461004_15	Genetic Information Processing	Translation	03010 Ribosome	K02996	MAG_370	k__Bacteria; p__Firmicutes; c__Clostridia; o__Clostridiales; f__; g__; s__	k__Bacteria	p__Firmicutes	c__Clostridia	o__Clostridiales	f__	g__	s__	yes	0.664336	0.0221592	Inefficient
k99_31699626_38	Metabolism	Overview|Amino acid metabolism|Metabolism of cofactors and vitamins	01210 2-Oxocarboxylic acid metabolism|01230 Biosynthesis of amino acids|00290 Valine, leucine and isoleucine biosynthesis|00770 Pantothenate and CoA biosynthesis	K00053	MAG_370	k__Bacteria; p__Firmicutes; c__Clostridia; o__Clostridiales; f__; g__; s__	k__Bacteria	p__Firmicutes	c__Clostridia	o__Clostridiales	f__	g__	s__	no	NA	NA	NA
k99_31699626_43	Metabolism	Lipid metabolism	00564 Glycerophospholipid metabolism	K00111	MAG_370	k__Bacteria; p__Firmicutes; c__Clostridia; o__Clostridiales; f__; g__; s__	k__Bacteria	p__Firmicutes	c__Clostridia	o__Clostridiales	f__	g__	s__	no	NA	NA	NA
k99_32022235_3	Metabolism	Lipid metabolism	00561 Glycerolipid metabolism	K01046	MAG_370	k__Bacteria; p__Firmicutes; c__Clostridia; o__Clostridiales; f__; g__; s__	k__Bacteria	p__Firmicutes	c__Clostridia	o__Clostridiales	f__	g__	s__	no	NA	NA	NA
k99_32022235_8	Metabolism	Lipid metabolism	00561 Glycerolipid metabolism	K01046	MAG_370	k__Bacteria; p__Firmicutes; c__Clostridia; o__Clostridiales; f__; g__; s__	k__Bacteria	p__Firmicutes	c__Clostridia	o__Clostridiales	f__	g__	s__	no	NA	NA	NA
k99_33097941_20	Metabolism	Energy metabolism|Amino acid metabolism	00910 Nitrogen metabolism|00250 Alanine, aspartate and glutamate metabolism|00330 Arginine and proline metabolism	K00262	MAG_370	k__Bacteria; p__Firmicutes; c__Clostridia; o__Clostridiales; f__; g__; s__	k__Bacteria	p__Firmicutes	c__Clostridia	o__Clostridiales	f__	g__	s__	yes	-0.169018	0.599498	Efficient
k99_36933633_16	Genetic Information Processing	Translation	03010 Ribosome	K02935	MAG_370	k__Bacteria; p__Firmicutes; c__Clostridia; o__Clostridiales; f__; g__; s__	k__Bacteria	p__Firmicutes	c__Clostridia	o__Clostridiales	f__	g__	s__	no	NA	NA	NA
k99_36933633_18	Genetic Information Processing	Translation	03010 Ribosome	K02863	MAG_370	k__Bacteria; p__Firmicutes; c__Clostridia; o__Clostridiales; f__; g__; s__	k__Bacteria	p__Firmicutes	c__Clostridia	o__Clostridiales	f__	g__	s__	yes	-0.29542	0.351214	Efficient
k99_36933633_19	Genetic Information Processing	Translation	03010 Ribosome	K02867	MAG_370	k__Bacteria; p__Firmicutes; c__Clostridia; o__Clostridiales; f__; g__; s__	k__Bacteria	p__Firmicutes	c__Clostridia	o__Clostridiales	f__	g__	s__	no	NA	NA	NA
k99_41887144_4	Genetic Information Processing	Translation	03010 Ribosome	K02946	MAG_370	k__Bacteria; p__Firmicutes; c__Clostridia; o__Clostridiales; f__; g__; s__	k__Bacteria	p__Firmicutes	c__Clostridia	o__Clostridiales	f__	g__	s__	no	NA	NA	NA
k99_41887144_6	Genetic Information Processing	Translation	03010 Ribosome	K02926	MAG_370	k__Bacteria; p__Firmicutes; c__Clostridia; o__Clostridiales; f__; g__; s__	k__Bacteria	p__Firmicutes	c__Clostridia	o__Clostridiales	f__	g__	s__	no	NA	NA	NA
k99_41887144_8	Genetic Information Processing	Translation	03010 Ribosome	K02886	MAG_370	k__Bacteria; p__Firmicutes; c__Clostridia; o__Clostridiales; f__; g__; s__	k__Bacteria	p__Firmicutes	c__Clostridia	o__Clostridiales	f__	g__	s__	no	NA	NA	NA
k99_44728739_19	Metabolism	Nucleotide metabolism	00230 Purine metabolism	K01952	MAG_370	k__Bacteria; p__Firmicutes; c__Clostridia; o__Clostridiales; f__; g__; s__	k__Bacteria	p__Firmicutes	c__Clostridia	o__Clostridiales	f__	g__	s__	no	NA	NA	NA
k99_47791839_14	Metabolism	Nucleotide metabolism	00240 Pyrimidine metabolism	K00762	MAG_370	k__Bacteria; p__Firmicutes; c__Clostridia; o__Clostridiales; f__; g__; s__	k__Bacteria	p__Firmicutes	c__Clostridia	o__Clostridiales	f__	g__	s__	no	NA	NA	NA
k99_47791839_20	Metabolism|Genetic Information Processing|Environmental Information Processing	Overview|Carbohydrate metabolism|Energy metabolism|Folding, sorting and degradation|Signal transduction	01200 Carbon metabolism|01230 Biosynthesis of amino acids|00010 Glycolysis / Gluconeogenesis|00680 Methane metabolism|03018 RNA degradation|04066 HIF-1 signaling pathway	K01689	MAG_370	k__Bacteria; p__Firmicutes; c__Clostridia; o__Clostridiales; f__; g__; s__	k__Bacteria	p__Firmicutes	c__Clostridia	o__Clostridiales	f__	g__	s__	no	NA	NA	NA
k99_48007241_5	Metabolism	Overview|Amino acid metabolism	01230 Biosynthesis of amino acids|00260 Glycine, serine and threonine metabolism|00400 Phenylalanine, tyrosine and tryptophan biosynthesis	K01696	MAG_370	k__Bacteria; p__Firmicutes; c__Clostridia; o__Clostridiales; f__; g__; s__	k__Bacteria	p__Firmicutes	c__Clostridia	o__Clostridiales	f__	g__	s__	no	NA	NA	NA
k99_50275537_2	Metabolism	Carbohydrate metabolism|Amino acid metabolism|Xenobiotics biodegradation and metabolism	00650 Butanoate metabolism|00360 Phenylalanine metabolism|00362 Benzoate degradation	K00074	MAG_370	k__Bacteria; p__Firmicutes; c__Clostridia; o__Clostridiales; f__; g__; s__	k__Bacteria	p__Firmicutes	c__Clostridia	o__Clostridiales	f__	g__	s__	no	NA	NA	NA
k99_52039043_14	Metabolism	Overview|Carbohydrate metabolism|Energy metabolism	01200 Carbon metabolism|01230 Biosynthesis of amino acids|00010 Glycolysis / Gluconeogenesis|00710 Carbon fixation in photosynthetic organisms	K00927	MAG_370	k__Bacteria; p__Firmicutes; c__Clostridia; o__Clostridiales; f__; g__; s__	k__Bacteria	p__Firmicutes	c__Clostridia	o__Clostridiales	f__	g__	s__	yes	0.545455	0.0706789	Inefficient
k99_52039043_15	Metabolism	Overview|Carbohydrate metabolism|Energy metabolism	01200 Carbon metabolism|01230 Biosynthesis of amino acids|00010 Glycolysis / Gluconeogenesis|00051 Fructose and mannose metabolism|00562 Inositol phosphate metabolism|00710 Carbon fixation in photosynthetic organisms	K01803	MAG_370	k__Bacteria; p__Firmicutes; c__Clostridia; o__Clostridiales; f__; g__; s__	k__Bacteria	p__Firmicutes	c__Clostridia	o__Clostridiales	f__	g__	s__	no	NA	NA	NA
k99_52572692_4				K03612	MAG_370	k__Bacteria; p__Firmicutes; c__Clostridia; o__Clostridiales; f__; g__; s__	k__Bacteria	p__Firmicutes	c__Clostridia	o__Clostridiales	f__	g__	s__	no	NA	NA	NA
k99_52885189_19				K02647	MAG_370	k__Bacteria; p__Firmicutes; c__Clostridia; o__Clostridiales; f__; g__; s__	k__Bacteria	p__Firmicutes	c__Clostridia	o__Clostridiales	f__	g__	s__	no	NA	NA	NA
k99_53512628_8	Metabolism	Energy metabolism	00190 Oxidative phosphorylation	K00335	MAG_370	k__Bacteria; p__Firmicutes; c__Clostridia; o__Clostridiales; f__; g__; s__	k__Bacteria	p__Firmicutes	c__Clostridia	o__Clostridiales	f__	g__	s__	no	NA	NA	NA
k99_63491751_4	Metabolism	Overview|Amino acid metabolism	01210 2-Oxocarboxylic acid metabolism|01230 Biosynthesis of amino acids|00250 Alanine, aspartate and glutamate metabolism|00290 Valine, leucine and isoleucine biosynthesis	K14260	MAG_370	k__Bacteria; p__Firmicutes; c__Clostridia; o__Clostridiales; f__; g__; s__	k__Bacteria	p__Firmicutes	c__Clostridia	o__Clostridiales	f__	g__	s__	no	NA	NA	NA
k99_64619888_32	Metabolism	Amino acid metabolism	00360 Phenylalanine metabolism	K10797	MAG_370	k__Bacteria; p__Firmicutes; c__Clostridia; o__Clostridiales; f__; g__; s__	k__Bacteria	p__Firmicutes	c__Clostridia	o__Clostridiales	f__	g__	s__	no	NA	NA	NA
k99_66218656_7	Metabolism	Carbohydrate metabolism|Nucleotide metabolism|Biosynthesis of other secondary metabolites	00010 Glycolysis / Gluconeogenesis|00030 Pentose phosphate pathway|00052 Galactose metabolism|00500 Starch and sucrose metabolism|00520 Amino sugar and nucleotide sugar metabolism|00230 Purine metabolism|00521 Streptomycin biosynthesis	K01835	MAG_370	k__Bacteria; p__Firmicutes; c__Clostridia; o__Clostridiales; f__; g__; s__	k__Bacteria	p__Firmicutes	c__Clostridia	o__Clostridiales	f__	g__	s__	yes	0.65035	0.0259115	Inefficient
k99_69101944_16				K03086	MAG_370	k__Bacteria; p__Firmicutes; c__Clostridia; o__Clostridiales; f__; g__; s__	k__Bacteria	p__Firmicutes	c__Clostridia	o__Clostridiales	f__	g__	s__	no	NA	NA	NA
k99_69101944_24	Metabolism|Genetic Information Processing	Nucleotide metabolism|Transcription	00230 Purine metabolism|00240 Pyrimidine metabolism|03020 RNA polymerase	K03043	MAG_370	k__Bacteria; p__Firmicutes; c__Clostridia; o__Clostridiales; f__; g__; s__	k__Bacteria	p__Firmicutes	c__Clostridia	o__Clostridiales	f__	g__	s__	no	NA	NA	NA
k99_69101944_25	Metabolism|Genetic Information Processing	Nucleotide metabolism|Transcription	00230 Purine metabolism|00240 Pyrimidine metabolism|03020 RNA polymerase	K03046	MAG_370	k__Bacteria; p__Firmicutes; c__Clostridia; o__Clostridiales; f__; g__; s__	k__Bacteria	p__Firmicutes	c__Clostridia	o__Clostridiales	f__	g__	s__	no	NA	NA	NA
k99_72984968_14	Metabolism	Overview|Carbohydrate metabolism|Lipid metabolism|Amino acid metabolism|Xenobiotics biodegradation and metabolism	01220 Degradation of aromatic compounds|00010 Glycolysis / Gluconeogenesis|00620 Pyruvate metabolism|00650 Butanoate metabolism|00071 Fatty acid degradation|00350 Tyrosine metabolism|00362 Benzoate degradation|00625 Chloroalkane and chloroalkene degradation|00622 Xylene degradation|00621 Dioxin degradation|00626 Naphthalene degradation	K04072	MAG_370	k__Bacteria; p__Firmicutes; c__Clostridia; o__Clostridiales; f__; g__; s__	k__Bacteria	p__Firmicutes	c__Clostridia	o__Clostridiales	f__	g__	s__	no	NA	NA	NA
k99_76371577_15	Metabolism	Energy metabolism	00190 Oxidative phosphorylation	K02124	MAG_370	k__Bacteria; p__Firmicutes; c__Clostridia; o__Clostridiales; f__; g__; s__	k__Bacteria	p__Firmicutes	c__Clostridia	o__Clostridiales	f__	g__	s__	no	NA	NA	NA
k99_76371577_19	Metabolism	Energy metabolism	00190 Oxidative phosphorylation	K02117	MAG_370	k__Bacteria; p__Firmicutes; c__Clostridia; o__Clostridiales; f__; g__; s__	k__Bacteria	p__Firmicutes	c__Clostridia	o__Clostridiales	f__	g__	s__	no	NA	NA	NA
k99_76371577_20	Metabolism	Energy metabolism	00190 Oxidative phosphorylation	K02118	MAG_370	k__Bacteria; p__Firmicutes; c__Clostridia; o__Clostridiales; f__; g__; s__	k__Bacteria	p__Firmicutes	c__Clostridia	o__Clostridiales	f__	g__	s__	no	NA	NA	NA
k99_82250824_12	Genetic Information Processing|Human Diseases	Folding, sorting and degradation|Endocrine and metabolic diseases|Infectious diseases	03018 RNA degradation|04940 Type I diabetes mellitus|05134 Legionellosis|05152 Tuberculosis	K04077	MAG_370	k__Bacteria; p__Firmicutes; c__Clostridia; o__Clostridiales; f__; g__; s__	k__Bacteria	p__Firmicutes	c__Clostridia	o__Clostridiales	f__	g__	s__	yes	0.455342	0.136882	Inefficient
k99_84276316_1	Metabolism	Nucleotide metabolism|Xenobiotics biodegradation and metabolism	00230 Purine metabolism|00983 Drug metabolism - other enzymes	K00088	MAG_370	k__Bacteria; p__Firmicutes; c__Clostridia; o__Clostridiales; f__; g__; s__	k__Bacteria	p__Firmicutes	c__Clostridia	o__Clostridiales	f__	g__	s__	no	NA	NA	NA
k99_85782446_16	Metabolism	Overview|Carbohydrate metabolism|Energy metabolism|Amino acid metabolism	01200 Carbon metabolism|01230 Biosynthesis of amino acids|00010 Glycolysis / Gluconeogenesis|00680 Methane metabolism|00260 Glycine, serine and threonine metabolism	K01834	MAG_370	k__Bacteria; p__Firmicutes; c__Clostridia; o__Clostridiales; f__; g__; s__	k__Bacteria	p__Firmicutes	c__Clostridia	o__Clostridiales	f__	g__	s__	no	NA	NA	NA
k99_85782446_36	Metabolism	Metabolism of cofactors and vitamins	00860 Porphyrin and chlorophyll metabolism	K02217	MAG_370	k__Bacteria; p__Firmicutes; c__Clostridia; o__Clostridiales; f__; g__; s__	k__Bacteria	p__Firmicutes	c__Clostridia	o__Clostridiales	f__	g__	s__	no	NA	NA	NA
k99_92130408_9	Metabolism	Overview|Carbohydrate metabolism|Energy metabolism	01200 Carbon metabolism|01230 Biosynthesis of amino acids|00010 Glycolysis / Gluconeogenesis|00030 Pentose phosphate pathway|00051 Fructose and mannose metabolism|00052 Galactose metabolism|00680 Methane metabolism	K00850	MAG_370	k__Bacteria; p__Firmicutes; c__Clostridia; o__Clostridiales; f__; g__; s__	k__Bacteria	p__Firmicutes	c__Clostridia	o__Clostridiales	f__	g__	s__	no	NA	NA	NA
k99_34679_15				K01802	MAG_322	k__Bacteria; p__Bacteroidetes; c__; o__; f__; g__; s__	k__Bacteria	p__Bacteroidetes	c__	o__	f__	g__	s__	yes	-0.311799	0.323838	Efficient
k99_1116429_7	Genetic Information Processing	Translation	03010 Ribosome	K02990	MAG_322	k__Bacteria; p__Bacteroidetes; c__; o__; f__; g__; s__	k__Bacteria	p__Bacteroidetes	c__	o__	f__	g__	s__	yes	-0.753931	0.0046196	Efficient
k99_1785039_3	Metabolism	Overview|Energy metabolism|Amino acid metabolism	01200 Carbon metabolism|01230 Biosynthesis of amino acids|00680 Methane metabolism|00260 Glycine, serine and threonine metabolism	K00058	MAG_322	k__Bacteria; p__Bacteroidetes; c__; o__; f__; g__; s__	k__Bacteria	p__Bacteroidetes	c__	o__	f__	g__	s__	no	NA	NA	NA
k99_2092256_2	Metabolism	Carbohydrate metabolism|Metabolism of other amino acids|Biosynthesis of other secondary metabolites	00500 Starch and sucrose metabolism|00460 Cyanoamino acid metabolism|00940 Phenylpropanoid biosynthesis	K05349	MAG_322	k__Bacteria; p__Bacteroidetes; c__; o__; f__; g__; s__	k__Bacteria	p__Bacteroidetes	c__	o__	f__	g__	s__	yes	0.587282	0.0446686	Inefficient
k99_2483155_2				K02014	MAG_322	k__Bacteria; p__Bacteroidetes; c__; o__; f__; g__; s__	k__Bacteria	p__Bacteroidetes	c__	o__	f__	g__	s__	no	NA	NA	NA
k99_2483155_5	Metabolism	Carbohydrate metabolism	00500 Starch and sucrose metabolism	K00705	MAG_322	k__Bacteria; p__Bacteroidetes; c__; o__; f__; g__; s__	k__Bacteria	p__Bacteroidetes	c__	o__	f__	g__	s__	no	NA	NA	NA
k99_5280493_1	Metabolism|Cellular Processes	Overview|Carbohydrate metabolism|Energy metabolism|Metabolism of other amino acids|Transport and catabolism	01200 Carbon metabolism|01210 2-Oxocarboxylic acid metabolism|01230 Biosynthesis of amino acids|00020 Citrate cycle (TCA cycle)|00720 Carbon fixation pathways in prokaryotes|00480 Glutathione metabolism|04146 Peroxisome	K00031	MAG_322	k__Bacteria; p__Bacteroidetes; c__; o__; f__; g__; s__	k__Bacteria	p__Bacteroidetes	c__	o__	f__	g__	s__	no	NA	NA	NA
k99_5280493_2	Cellular Processes	Cell motility	02030 Bacterial chemotaxis|02040 Flagellar assembly	K02557	MAG_322	k__Bacteria; p__Bacteroidetes; c__; o__; f__; g__; s__	k__Bacteria	p__Bacteroidetes	c__	o__	f__	g__	s__	yes	0.426573	0.1689	Inefficient
k99_6430733_12	Metabolism	Energy metabolism|Amino acid metabolism	00910 Nitrogen metabolism|00250 Alanine, aspartate and glutamate metabolism|00330 Arginine and proline metabolism	K00262	MAG_322	k__Bacteria; p__Bacteroidetes; c__; o__; f__; g__; s__	k__Bacteria	p__Bacteroidetes	c__	o__	f__	g__	s__	no	NA	NA	NA
k99_6544108_1	Metabolism|Cellular Processes	Overview|Carbohydrate metabolism|Energy metabolism|Metabolism of other amino acids|Transport and catabolism	01200 Carbon metabolism|01210 2-Oxocarboxylic acid metabolism|01230 Biosynthesis of amino acids|00020 Citrate cycle (TCA cycle)|00720 Carbon fixation pathways in prokaryotes|00480 Glutathione metabolism|04146 Peroxisome	K00031	MAG_322	k__Bacteria; p__Bacteroidetes; c__; o__; f__; g__; s__	k__Bacteria	p__Bacteroidetes	c__	o__	f__	g__	s__	no	NA	NA	NA
k99_6544108_2	Cellular Processes	Cell motility	02030 Bacterial chemotaxis|02040 Flagellar assembly	K02557	MAG_322	k__Bacteria; p__Bacteroidetes; c__; o__; f__; g__; s__	k__Bacteria	p__Bacteroidetes	c__	o__	f__	g__	s__	yes	0.559441	0.0627487	Inefficient
k99_7467914_6	Metabolism	Overview|Carbohydrate metabolism|Energy metabolism	01200 Carbon metabolism|00020 Citrate cycle (TCA cycle)|00720 Carbon fixation pathways in prokaryotes	K01676	MAG_322	k__Bacteria; p__Bacteroidetes; c__; o__; f__; g__; s__	k__Bacteria	p__Bacteroidetes	c__	o__	f__	g__	s__	no	NA	NA	NA
k99_8977768_19	Metabolism	Carbohydrate metabolism	00010 Glycolysis / Gluconeogenesis	K01785	MAG_322	k__Bacteria; p__Bacteroidetes; c__; o__; f__; g__; s__	k__Bacteria	p__Bacteroidetes	c__	o__	f__	g__	s__	no	NA	NA	NA
k99_8977768_23	Metabolism	Carbohydrate metabolism	00040 Pentose and glucuronate interconversions	K01804	MAG_322	k__Bacteria; p__Bacteroidetes; c__; o__; f__; g__; s__	k__Bacteria	p__Bacteroidetes	c__	o__	f__	g__	s__	no	NA	NA	NA
k99_8978403_17				K03798	MAG_322	k__Bacteria; p__Bacteroidetes; c__; o__; f__; g__; s__	k__Bacteria	p__Bacteroidetes	c__	o__	f__	g__	s__	no	NA	NA	NA
k99_9459988_8				K03086	MAG_322	k__Bacteria; p__Bacteroidetes; c__; o__; f__; g__; s__	k__Bacteria	p__Bacteroidetes	c__	o__	f__	g__	s__	no	NA	NA	NA
k99_9459988_25	Metabolism	Energy metabolism	00190 Oxidative phosphorylation	K00331	MAG_322	k__Bacteria; p__Bacteroidetes; c__; o__; f__; g__; s__	k__Bacteria	p__Bacteroidetes	c__	o__	f__	g__	s__	no	NA	NA	NA
k99_9459988_26	Metabolism	Energy metabolism	00190 Oxidative phosphorylation	K00330	MAG_322	k__Bacteria; p__Bacteroidetes; c__; o__; f__; g__; s__	k__Bacteria	p__Bacteroidetes	c__	o__	f__	g__	s__	no	NA	NA	NA
k99_9520113_18				K08191	MAG_322	k__Bacteria; p__Bacteroidetes; c__; o__; f__; g__; s__	k__Bacteria	p__Bacteroidetes	c__	o__	f__	g__	s__	no	NA	NA	NA
k99_9521639_25	Metabolism	Carbohydrate metabolism	00051 Fructose and mannose metabolism|00520 Amino sugar and nucleotide sugar metabolism	K01711	MAG_322	k__Bacteria; p__Bacteroidetes; c__; o__; f__; g__; s__	k__Bacteria	p__Bacteroidetes	c__	o__	f__	g__	s__	yes	0.377059	0.226956	Inefficient
k99_9521639_27	Metabolism	Carbohydrate metabolism	00040 Pentose and glucuronate interconversions	K00854	MAG_322	k__Bacteria; p__Bacteroidetes; c__; o__; f__; g__; s__	k__Bacteria	p__Bacteroidetes	c__	o__	f__	g__	s__	no	NA	NA	NA
k99_9521639_30	Genetic Information Processing	Translation	00970 Aminoacyl-tRNA biosynthesis	K01876	MAG_322	k__Bacteria; p__Bacteroidetes; c__; o__; f__; g__; s__	k__Bacteria	p__Bacteroidetes	c__	o__	f__	g__	s__	no	NA	NA	NA
k99_10901119_2	Metabolism	Overview|Carbohydrate metabolism|Nucleotide metabolism	01200 Carbon metabolism|01230 Biosynthesis of amino acids|00030 Pentose phosphate pathway|00230 Purine metabolism	K00948	MAG_322	k__Bacteria; p__Bacteroidetes; c__; o__; f__; g__; s__	k__Bacteria	p__Bacteroidetes	c__	o__	f__	g__	s__	no	NA	NA	NA
k99_11255909_2	Genetic Information Processing	Translation	00970 Aminoacyl-tRNA biosynthesis	K01868	MAG_322	k__Bacteria; p__Bacteroidetes; c__; o__; f__; g__; s__	k__Bacteria	p__Bacteroidetes	c__	o__	f__	g__	s__	no	NA	NA	NA
k99_11740411_3	Metabolism	Energy metabolism|Xenobiotics biodegradation and metabolism	00910 Nitrogen metabolism|00625 Chloroalkane and chloroalkene degradation	K02588	MAG_322	k__Bacteria; p__Bacteroidetes; c__; o__; f__; g__; s__	k__Bacteria	p__Bacteroidetes	c__	o__	f__	g__	s__	no	NA	NA	NA
k99_11740411_9	Metabolism|Organismal Systems	Carbohydrate metabolism|Endocrine system	00500 Starch and sucrose metabolism|04910 Insulin signaling pathway	K00688	MAG_322	k__Bacteria; p__Bacteroidetes; c__; o__; f__; g__; s__	k__Bacteria	p__Bacteroidetes	c__	o__	f__	g__	s__	no	NA	NA	NA
k99_12070503_1	Metabolism	Overview|Carbohydrate metabolism|Energy metabolism	01200 Carbon metabolism|01230 Biosynthesis of amino acids|00010 Glycolysis / Gluconeogenesis|00030 Pentose phosphate pathway|00051 Fructose and mannose metabolism|00052 Galactose metabolism|00680 Methane metabolism	K00850	MAG_322	k__Bacteria; p__Bacteroidetes; c__; o__; f__; g__; s__	k__Bacteria	p__Bacteroidetes	c__	o__	f__	g__	s__	no	NA	NA	NA
k99_12070503_2	Metabolism	Energy metabolism	00190 Oxidative phosphorylation|00195 Photosynthesis	K02112	MAG_322	k__Bacteria; p__Bacteroidetes; c__; o__; f__; g__; s__	k__Bacteria	p__Bacteroidetes	c__	o__	f__	g__	s__	no	NA	NA	NA
k99_13451457_8	Genetic Information Processing	Translation	03010 Ribosome	K02888	MAG_322	k__Bacteria; p__Bacteroidetes; c__; o__; f__; g__; s__	k__Bacteria	p__Bacteroidetes	c__	o__	f__	g__	s__	no	NA	NA	NA
k99_13938648_5	Metabolism	Overview|Carbohydrate metabolism|Energy metabolism	01200 Carbon metabolism|01230 Biosynthesis of amino acids|00010 Glycolysis / Gluconeogenesis|00710 Carbon fixation in photosynthetic organisms	K00927	MAG_322	k__Bacteria; p__Bacteroidetes; c__; o__; f__; g__; s__	k__Bacteria	p__Bacteroidetes	c__	o__	f__	g__	s__	no	NA	NA	NA
k99_15998415_35	Genetic Information Processing	Translation	03010 Ribosome	K02945	MAG_322	k__Bacteria; p__Bacteroidetes; c__; o__; f__; g__; s__	k__Bacteria	p__Bacteroidetes	c__	o__	f__	g__	s__	no	NA	NA	NA
k99_19414185_5				K01181	MAG_322	k__Bacteria; p__Bacteroidetes; c__; o__; f__; g__; s__	k__Bacteria	p__Bacteroidetes	c__	o__	f__	g__	s__	no	NA	NA	NA
k99_19461305_3				K00351	MAG_322	k__Bacteria; p__Bacteroidetes; c__; o__; f__; g__; s__	k__Bacteria	p__Bacteroidetes	c__	o__	f__	g__	s__	no	NA	NA	NA
k99_20346612_4	Genetic Information Processing|Environmental Information Processing|Organismal Systems|Human Diseases	Folding, sorting and degradation|Signal transduction|Immune system|Endocrine system|Environmental adaptation|Cancers	04141 Protein processing in endoplasmic reticulum|04151 PI3K-Akt signaling pathway|04621 NOD-like receptor signaling pathway|04612 Antigen processing and presentation|04915 Estrogen signaling pathway|04914 Progesterone-mediated oocyte maturation|04626 Plant-pathogen interaction|05200 Pathways in cancer|05215 Prostate cancer	K04079	MAG_322	k__Bacteria; p__Bacteroidetes; c__; o__; f__; g__; s__	k__Bacteria	p__Bacteroidetes	c__	o__	f__	g__	s__	no	NA	NA	NA
k99_20462156_1	Metabolism	Overview|Amino acid metabolism|Metabolism of cofactors and vitamins	01210 2-Oxocarboxylic acid metabolism|01230 Biosynthesis of amino acids|00290 Valine, leucine and isoleucine biosynthesis|00770 Pantothenate and CoA biosynthesis	K00053	MAG_322	k__Bacteria; p__Bacteroidetes; c__; o__; f__; g__; s__	k__Bacteria	p__Bacteroidetes	c__	o__	f__	g__	s__	no	NA	NA	NA
k99_20647365_15				K03561	MAG_322	k__Bacteria; p__Bacteroidetes; c__; o__; f__; g__; s__	k__Bacteria	p__Bacteroidetes	c__	o__	f__	g__	s__	no	NA	NA	NA
k99_23084550_4	Metabolism	Carbohydrate metabolism	00500 Starch and sucrose metabolism	K00702	MAG_322	k__Bacteria; p__Bacteroidetes; c__; o__; f__; g__; s__	k__Bacteria	p__Bacteroidetes	c__	o__	f__	g__	s__	yes	-0.576604	0.049696	Efficient
k99_23520779_4	Metabolism	Overview|Carbohydrate metabolism|Energy metabolism	01200 Carbon metabolism|01230 Biosynthesis of amino acids|00010 Glycolysis / Gluconeogenesis|00051 Fructose and mannose metabolism|00562 Inositol phosphate metabolism|00710 Carbon fixation in photosynthetic organisms	K01803	MAG_322	k__Bacteria; p__Bacteroidetes; c__; o__; f__; g__; s__	k__Bacteria	p__Bacteroidetes	c__	o__	f__	g__	s__	no	NA	NA	NA
k99_25384493_3	Genetic Information Processing	Replication and repair	03440 Homologous recombination	K03553	MAG_322	k__Bacteria; p__Bacteroidetes; c__; o__; f__; g__; s__	k__Bacteria	p__Bacteroidetes	c__	o__	f__	g__	s__	yes	-0.206655	0.519302	Efficient
k99_29317542_24	Genetic Information Processing	Translation	00970 Aminoacyl-tRNA biosynthesis	K01893	MAG_322	k__Bacteria; p__Bacteroidetes; c__; o__; f__; g__; s__	k__Bacteria	p__Bacteroidetes	c__	o__	f__	g__	s__	no	NA	NA	NA
k99_29317542_25				K06178	MAG_322	k__Bacteria; p__Bacteroidetes; c__; o__; f__; g__; s__	k__Bacteria	p__Bacteroidetes	c__	o__	f__	g__	s__	yes	0.615385	0.0373345	Inefficient
k99_29317542_32	Metabolism	Nucleotide metabolism|Xenobiotics biodegradation and metabolism	00230 Purine metabolism|00983 Drug metabolism - other enzymes	K00088	MAG_322	k__Bacteria; p__Bacteroidetes; c__; o__; f__; g__; s__	k__Bacteria	p__Bacteroidetes	c__	o__	f__	g__	s__	yes	0.661998	0.0190195	Inefficient
k99_31281587_7				K03168	MAG_322	k__Bacteria; p__Bacteroidetes; c__; o__; f__; g__; s__	k__Bacteria	p__Bacteroidetes	c__	o__	f__	g__	s__	no	NA	NA	NA
k99_34579409_10	Genetic Information Processing	Folding, sorting and degradation	03060 Protein export	K03100	MAG_322	k__Bacteria; p__Bacteroidetes; c__; o__; f__; g__; s__	k__Bacteria	p__Bacteroidetes	c__	o__	f__	g__	s__	no	NA	NA	NA
k99_34579409_32	Metabolism	Overview|Carbohydrate metabolism|Energy metabolism|Xenobiotics biodegradation and metabolism	01200 Carbon metabolism|00020 Citrate cycle (TCA cycle)|00650 Butanoate metabolism|00190 Oxidative phosphorylation|00720 Carbon fixation pathways in prokaryotes|00623 Toluene degradation	K00240	MAG_322	k__Bacteria; p__Bacteroidetes; c__; o__; f__; g__; s__	k__Bacteria	p__Bacteroidetes	c__	o__	f__	g__	s__	yes	0.58042	0.0520862	Inefficient
k99_35340233_10	Metabolism	Carbohydrate metabolism	00040 Pentose and glucuronate interconversions	K01812	MAG_322	k__Bacteria; p__Bacteroidetes; c__; o__; f__; g__; s__	k__Bacteria	p__Bacteroidetes	c__	o__	f__	g__	s__	no	NA	NA	NA
k99_36597132_3				K04078	MAG_322	k__Bacteria; p__Bacteroidetes; c__; o__; f__; g__; s__	k__Bacteria	p__Bacteroidetes	c__	o__	f__	g__	s__	no	NA	NA	NA
k99_36597132_10				K03282	MAG_322	k__Bacteria; p__Bacteroidetes; c__; o__; f__; g__; s__	k__Bacteria	p__Bacteroidetes	c__	o__	f__	g__	s__	no	NA	NA	NA
k99_37792634_3				K00046	MAG_322	k__Bacteria; p__Bacteroidetes; c__; o__; f__; g__; s__	k__Bacteria	p__Bacteroidetes	c__	o__	f__	g__	s__	no	NA	NA	NA
k99_38098657_1	Genetic Information Processing	Translation	03010 Ribosome	K02994	MAG_322	k__Bacteria; p__Bacteroidetes; c__; o__; f__; g__; s__	k__Bacteria	p__Bacteroidetes	c__	o__	f__	g__	s__	no	NA	NA	NA
k99_38098657_2	Genetic Information Processing	Translation	03010 Ribosome	K02933	MAG_322	k__Bacteria; p__Bacteroidetes; c__; o__; f__; g__; s__	k__Bacteria	p__Bacteroidetes	c__	o__	f__	g__	s__	yes	-0.717863	0.00856333	Efficient
k99_38098657_3	Genetic Information Processing	Translation	03010 Ribosome	K02881	MAG_322	k__Bacteria; p__Bacteroidetes; c__; o__; f__; g__; s__	k__Bacteria	p__Bacteroidetes	c__	o__	f__	g__	s__	yes	-0.672704	0.0165253	Efficient
k99_38098657_4	Genetic Information Processing	Translation	03010 Ribosome	K02988	MAG_322	k__Bacteria; p__Bacteroidetes; c__; o__; f__; g__; s__	k__Bacteria	p__Bacteroidetes	c__	o__	f__	g__	s__	no	NA	NA	NA
k99_38098657_6	Genetic Information Processing	Translation	03010 Ribosome	K02876	MAG_322	k__Bacteria; p__Bacteroidetes; c__; o__; f__; g__; s__	k__Bacteria	p__Bacteroidetes	c__	o__	f__	g__	s__	yes	-0.253527	0.426556	Efficient
k99_39968052_4				K03569	MAG_322	k__Bacteria; p__Bacteroidetes; c__; o__; f__; g__; s__	k__Bacteria	p__Bacteroidetes	c__	o__	f__	g__	s__	no	NA	NA	NA
k99_44266424_8	Metabolism	Overview|Carbohydrate metabolism|Energy metabolism	01200 Carbon metabolism|00020 Citrate cycle (TCA cycle)|00720 Carbon fixation pathways in prokaryotes	K00177	MAG_322	k__Bacteria; p__Bacteroidetes; c__; o__; f__; g__; s__	k__Bacteria	p__Bacteroidetes	c__	o__	f__	g__	s__	no	NA	NA	NA
k99_44446699_11	Metabolism|Environmental Information Processing|Organismal Systems	Overview|Carbohydrate metabolism|Energy metabolism|Amino acid metabolism|Signal transduction|Nervous system	01230 Biosynthesis of amino acids|00630 Glyoxylate and dicarboxylate metabolism|00910 Nitrogen metabolism|00250 Alanine, aspartate and glutamate metabolism|00330 Arginine and proline metabolism|02020 Two-component system|04724 Glutamatergic synapse|04727 GABAergic synapse	K01915	MAG_322	k__Bacteria; p__Bacteroidetes; c__; o__; f__; g__; s__	k__Bacteria	p__Bacteroidetes	c__	o__	f__	g__	s__	no	NA	NA	NA
k99_46609975_7	Metabolism	Energy metabolism	00190 Oxidative phosphorylation	K15987	MAG_322	k__Bacteria; p__Bacteroidetes; c__; o__; f__; g__; s__	k__Bacteria	p__Bacteroidetes	c__	o__	f__	g__	s__	no	NA	NA	NA
k99_47883615_6				K03286	MAG_322	k__Bacteria; p__Bacteroidetes; c__; o__; f__; g__; s__	k__Bacteria	p__Bacteroidetes	c__	o__	f__	g__	s__	yes	-0.688858	0.0132287	Efficient
k99_48593882_11	Metabolism	Amino acid metabolism	00270 Cysteine and methionine metabolism	K01740	MAG_322	k__Bacteria; p__Bacteroidetes; c__; o__; f__; g__; s__	k__Bacteria	p__Bacteroidetes	c__	o__	f__	g__	s__	no	NA	NA	NA
k99_49423307_20	Metabolism	Overview|Energy metabolism|Amino acid metabolism	01200 Carbon metabolism|01230 Biosynthesis of amino acids|00680 Methane metabolism|00260 Glycine, serine and threonine metabolism	K00058	MAG_322	k__Bacteria; p__Bacteroidetes; c__; o__; f__; g__; s__	k__Bacteria	p__Bacteroidetes	c__	o__	f__	g__	s__	no	NA	NA	NA
k99_50317722_6	Metabolism	Overview|Carbohydrate metabolism	01200 Carbon metabolism|00010 Glycolysis / Gluconeogenesis|00030 Pentose phosphate pathway|00500 Starch and sucrose metabolism|00520 Amino sugar and nucleotide sugar metabolism	K01810	MAG_322	k__Bacteria; p__Bacteroidetes; c__; o__; f__; g__; s__	k__Bacteria	p__Bacteroidetes	c__	o__	f__	g__	s__	yes	0.313217	0.321525	Inefficient
k99_57209154_16	Metabolism|Genetic Information Processing	Nucleotide metabolism|Transcription	00230 Purine metabolism|00240 Pyrimidine metabolism|03020 RNA polymerase	K03040	MAG_322	k__Bacteria; p__Bacteroidetes; c__; o__; f__; g__; s__	k__Bacteria	p__Bacteroidetes	c__	o__	f__	g__	s__	yes	0.6655	0.0181751	Inefficient
k99_58452810_7	Organismal Systems	Digestive system	04974 Protein digestion and absorption	K01278	MAG_322	k__Bacteria; p__Bacteroidetes; c__; o__; f__; g__; s__	k__Bacteria	p__Bacteroidetes	c__	o__	f__	g__	s__	no	NA	NA	NA
k99_63565787_8	Genetic Information Processing|Environmental Information Processing	Folding, sorting and degradation|Membrane transport	03060 Protein export|03070 Bacterial secretion system	K12257	MAG_322	k__Bacteria; p__Bacteroidetes; c__; o__; f__; g__; s__	k__Bacteria	p__Bacteroidetes	c__	o__	f__	g__	s__	no	NA	NA	NA
k99_63565787_11				K03530	MAG_322	k__Bacteria; p__Bacteroidetes; c__; o__; f__; g__; s__	k__Bacteria	p__Bacteroidetes	c__	o__	f__	g__	s__	no	NA	NA	NA
k99_63657637_18				K06950	MAG_322	k__Bacteria; p__Bacteroidetes; c__; o__; f__; g__; s__	k__Bacteria	p__Bacteroidetes	c__	o__	f__	g__	s__	yes	0.0735553	0.820285	Inefficient
k99_67626936_17	Metabolism	Overview|Carbohydrate metabolism|Energy metabolism|Amino acid metabolism|Metabolism of other amino acids|Metabolism of cofactors and vitamins	01200 Carbon metabolism|01230 Biosynthesis of amino acids|00630 Glyoxylate and dicarboxylate metabolism|00680 Methane metabolism|00260 Glycine, serine and threonine metabolism|00460 Cyanoamino acid metabolism|00670 One carbon pool by folate	K00600	MAG_322	k__Bacteria; p__Bacteroidetes; c__; o__; f__; g__; s__	k__Bacteria	p__Bacteroidetes	c__	o__	f__	g__	s__	no	NA	NA	NA
k99_71042453_1	Genetic Information Processing	Translation	03010 Ribosome	K02871	MAG_322	k__Bacteria; p__Bacteroidetes; c__; o__; f__; g__; s__	k__Bacteria	p__Bacteroidetes	c__	o__	f__	g__	s__	no	NA	NA	NA
k99_71042453_2	Genetic Information Processing	Translation	03010 Ribosome	K02996	MAG_322	k__Bacteria; p__Bacteroidetes; c__; o__; f__; g__; s__	k__Bacteria	p__Bacteroidetes	c__	o__	f__	g__	s__	yes	-0.218315	0.49545	Efficient
k99_71042453_3	Genetic Information Processing	Translation	03010 Ribosome	K02967	MAG_322	k__Bacteria; p__Bacteroidetes; c__; o__; f__; g__; s__	k__Bacteria	p__Bacteroidetes	c__	o__	f__	g__	s__	yes	-0.101516	0.753577	Efficient
k99_73833840_2				K03569	MAG_322	k__Bacteria; p__Bacteroidetes; c__; o__; f__; g__; s__	k__Bacteria	p__Bacteroidetes	c__	o__	f__	g__	s__	no	NA	NA	NA
k99_74128576_3				K07164	MAG_322	k__Bacteria; p__Bacteroidetes; c__; o__; f__; g__; s__	k__Bacteria	p__Bacteroidetes	c__	o__	f__	g__	s__	no	NA	NA	NA
k99_77753457_1	Metabolism	Carbohydrate metabolism	00040 Pentose and glucuronate interconversions|00053 Ascorbate and aldarate metabolism|00500 Starch and sucrose metabolism|00520 Amino sugar and nucleotide sugar metabolism	K00012	MAG_322	k__Bacteria; p__Bacteroidetes; c__; o__; f__; g__; s__	k__Bacteria	p__Bacteroidetes	c__	o__	f__	g__	s__	yes	0.479861	0.114389	Inefficient
k99_77753457_12	Metabolism	Metabolism of terpenoids and polyketides|Biosynthesis of other secondary metabolites	00523 Polyketide sugar unit biosynthesis|01055 Biosynthesis of vancomycin group antibiotics|00521 Streptomycin biosynthesis	K01710	MAG_322	k__Bacteria; p__Bacteroidetes; c__; o__; f__; g__; s__	k__Bacteria	p__Bacteroidetes	c__	o__	f__	g__	s__	no	NA	NA	NA
k99_82547198_4	Metabolism|Human Diseases	Overview|Carbohydrate metabolism|Nucleotide metabolism|Cancers|Endocrine and metabolic diseases	01200 Carbon metabolism|01230 Biosynthesis of amino acids|00010 Glycolysis / Gluconeogenesis|00620 Pyruvate metabolism|00230 Purine metabolism|05203 Viral carcinogenesis|04930 Type II diabetes mellitus	K00873	MAG_322	k__Bacteria; p__Bacteroidetes; c__; o__; f__; g__; s__	k__Bacteria	p__Bacteroidetes	c__	o__	f__	g__	s__	no	NA	NA	NA
k99_82547198_12	Genetic Information Processing	Translation	03010 Ribosome	K02963	MAG_322	k__Bacteria; p__Bacteroidetes; c__; o__; f__; g__; s__	k__Bacteria	p__Bacteroidetes	c__	o__	f__	g__	s__	yes	0.573427	0.0554813	Inefficient
k99_82547198_13	Genetic Information Processing	Translation	03010 Ribosome	K02990	MAG_322	k__Bacteria; p__Bacteroidetes; c__; o__; f__; g__; s__	k__Bacteria	p__Bacteroidetes	c__	o__	f__	g__	s__	no	NA	NA	NA
k99_85646650_11	Metabolism	Overview|Amino acid metabolism|Biosynthesis of other secondary metabolites	01210 2-Oxocarboxylic acid metabolism|01230 Biosynthesis of amino acids|00250 Alanine, aspartate and glutamate metabolism|00270 Cysteine and methionine metabolism|00330 Arginine and proline metabolism|00350 Tyrosine metabolism|00360 Phenylalanine metabolism|00400 Phenylalanine, tyrosine and tryptophan biosynthesis|00950 Isoquinoline alkaloid biosynthesis|00960 Tropane, piperidine and pyridine alk…	K00812	MAG_322	k__Bacteria; p__Bacteroidetes; c__; o__; f__; g__; s__	k__Bacteria	p__Bacteroidetes	c__	o__	f__	g__	s__	no	NA	NA	NA
k99_90138128_11	Metabolism	Overview|Amino acid metabolism	01230 Biosynthesis of amino acids|00250 Alanine, aspartate and glutamate metabolism|00330 Arginine and proline metabolism	K01940	MAG_322	k__Bacteria; p__Bacteroidetes; c__; o__; f__; g__; s__	k__Bacteria	p__Bacteroidetes	c__	o__	f__	g__	s__	yes	-0.302539	0.339168	Efficient
k99_92489719_11				K02600	MAG_322	k__Bacteria; p__Bacteroidetes; c__; o__; f__; g__; s__	k__Bacteria	p__Bacteroidetes	c__	o__	f__	g__	s__	no	NA	NA	NA
k99_3201622_3	Metabolism|Environmental Information Processing|Human Diseases	Overview|Carbohydrate metabolism|Energy metabolism|Signal transduction|Neurodegenerative diseases	01200 Carbon metabolism|01230 Biosynthesis of amino acids|00010 Glycolysis / Gluconeogenesis|00710 Carbon fixation in photosynthetic organisms|04066 HIF-1 signaling pathway|05010 Alzheimer's disease	K00134	MAG_59	k__Bacteria; p__Firmicutes; c__Erysipelotrichi; o__Erysipelotrichales; f__Erysipelotrichaceae; g__; s__	k__Bacteria	p__Firmicutes	c__Erysipelotrichi	o__Erysipelotrichales	f__Erysipelotrichaceae	g__	s__	yes	0.566434	0.0590341	Inefficient
k99_6071324_7	Metabolism	Nucleotide metabolism	00230 Purine metabolism	K01923	MAG_59	k__Bacteria; p__Firmicutes; c__Erysipelotrichi; o__Erysipelotrichales; f__Erysipelotrichaceae; g__; s__	k__Bacteria	p__Firmicutes	c__Erysipelotrichi	o__Erysipelotrichales	f__Erysipelotrichaceae	g__	s__	no	NA	NA	NA
k99_7679440_3	Metabolism	Carbohydrate metabolism|Amino acid metabolism|Xenobiotics biodegradation and metabolism	00650 Butanoate metabolism|00360 Phenylalanine metabolism|00362 Benzoate degradation	K00074	MAG_59	k__Bacteria; p__Firmicutes; c__Erysipelotrichi; o__Erysipelotrichales; f__Erysipelotrichaceae; g__; s__	k__Bacteria	p__Firmicutes	c__Erysipelotrichi	o__Erysipelotrichales	f__Erysipelotrichaceae	g__	s__	no	NA	NA	NA
k99_7679440_6	Metabolism	Overview|Carbohydrate metabolism|Lipid metabolism|Amino acid metabolism	01200 Carbon metabolism|01212 Fatty acid metabolism|00650 Butanoate metabolism|00071 Fatty acid degradation|00280 Valine, leucine and isoleucine degradation	K00248	MAG_59	k__Bacteria; p__Firmicutes; c__Erysipelotrichi; o__Erysipelotrichales; f__Erysipelotrichaceae; g__; s__	k__Bacteria	p__Firmicutes	c__Erysipelotrichi	o__Erysipelotrichales	f__Erysipelotrichaceae	g__	s__	yes	0.581437	0.0473736	Inefficient
k99_7679440_7	Metabolism|Environmental Information Processing	Overview|Carbohydrate metabolism|Energy metabolism|Lipid metabolism|Amino acid metabolism|Metabolism of terpenoids and polyketides|Xenobiotics biodegradation and metabolism|Signal transduction	01200 Carbon metabolism|01212 Fatty acid metabolism|00620 Pyruvate metabolism|00630 Glyoxylate and dicarboxylate metabolism|00640 Propanoate metabolism|00650 Butanoate metabolism|00720 Carbon fixation pathways in prokaryotes|00071 Fatty acid degradation|00072 Synthesis and degradation of ketone bodies|00280 Valine, leucine and isoleucine degradation|00310 Lysine degradation|00380 Tryptophan metab…	K00626	MAG_59	k__Bacteria; p__Firmicutes; c__Erysipelotrichi; o__Erysipelotrichales; f__Erysipelotrichaceae; g__; s__	k__Bacteria	p__Firmicutes	c__Erysipelotrichi	o__Erysipelotrichales	f__Erysipelotrichaceae	g__	s__	no	NA	NA	NA
k99_13848992_3	Metabolism|Environmental Information Processing	Carbohydrate metabolism|Membrane transport	00051 Fructose and mannose metabolism|02060 Phosphotransferase system (PTS)	K02800	MAG_59	k__Bacteria; p__Firmicutes; c__Erysipelotrichi; o__Erysipelotrichales; f__Erysipelotrichaceae; g__; s__	k__Bacteria	p__Firmicutes	c__Erysipelotrichi	o__Erysipelotrichales	f__Erysipelotrichaceae	g__	s__	no	NA	NA	NA
k99_22517557_2	Metabolism	Metabolism of terpenoids and polyketides|Biosynthesis of other secondary metabolites	00523 Polyketide sugar unit biosynthesis|00521 Streptomycin biosynthesis	K00973	MAG_59	k__Bacteria; p__Firmicutes; c__Erysipelotrichi; o__Erysipelotrichales; f__Erysipelotrichaceae; g__; s__	k__Bacteria	p__Firmicutes	c__Erysipelotrichi	o__Erysipelotrichales	f__Erysipelotrichaceae	g__	s__	no	NA	NA	NA
k99_27088704_18	Genetic Information Processing	Translation	00970 Aminoacyl-tRNA biosynthesis	K01875	MAG_59	k__Bacteria; p__Firmicutes; c__Erysipelotrichi; o__Erysipelotrichales; f__Erysipelotrichaceae; g__; s__	k__Bacteria	p__Firmicutes	c__Erysipelotrichi	o__Erysipelotrichales	f__Erysipelotrichaceae	g__	s__	no	NA	NA	NA
k99_31774228_6	Genetic Information Processing|Human Diseases	Folding, sorting and degradation|Infectious diseases	03018 RNA degradation|05152 Tuberculosis	K04043	MAG_59	k__Bacteria; p__Firmicutes; c__Erysipelotrichi; o__Erysipelotrichales; f__Erysipelotrichaceae; g__; s__	k__Bacteria	p__Firmicutes	c__Erysipelotrichi	o__Erysipelotrichales	f__Erysipelotrichaceae	g__	s__	no	NA	NA	NA
k99_33382130_2	Metabolism|Environmental Information Processing	Carbohydrate metabolism|Membrane transport	00051 Fructose and mannose metabolism|00520 Amino sugar and nucleotide sugar metabolism|02060 Phosphotransferase system (PTS)	K02796	MAG_59	k__Bacteria; p__Firmicutes; c__Erysipelotrichi; o__Erysipelotrichales; f__Erysipelotrichaceae; g__; s__	k__Bacteria	p__Firmicutes	c__Erysipelotrichi	o__Erysipelotrichales	f__Erysipelotrichaceae	g__	s__	yes	-0.350839	0.263506	Efficient
k99_33382130_5	Metabolism|Organismal Systems	Lipid metabolism|Endocrine system|Environmental adaptation	00561 Glycerolipid metabolism|03320 PPAR signaling pathway|04626 Plant-pathogen interaction	K00864	MAG_59	k__Bacteria; p__Firmicutes; c__Erysipelotrichi; o__Erysipelotrichales; f__Erysipelotrichaceae; g__; s__	k__Bacteria	p__Firmicutes	c__Erysipelotrichi	o__Erysipelotrichales	f__Erysipelotrichaceae	g__	s__	no	NA	NA	NA
k99_35454280_1				K03695	MAG_59	k__Bacteria; p__Firmicutes; c__Erysipelotrichi; o__Erysipelotrichales; f__Erysipelotrichaceae; g__; s__	k__Bacteria	p__Firmicutes	c__Erysipelotrichi	o__Erysipelotrichales	f__Erysipelotrichaceae	g__	s__	no	NA	NA	NA
k99_37363461_4	Metabolism	Carbohydrate metabolism	00051 Fructose and mannose metabolism	K00895	MAG_59	k__Bacteria; p__Firmicutes; c__Erysipelotrichi; o__Erysipelotrichales; f__Erysipelotrichaceae; g__; s__	k__Bacteria	p__Firmicutes	c__Erysipelotrichi	o__Erysipelotrichales	f__Erysipelotrichaceae	g__	s__	yes	0.573427	0.0554813	Inefficient
k99_49442905_13	Metabolism	Carbohydrate metabolism	00620 Pyruvate metabolism|00630 Glyoxylate and dicarboxylate metabolism	K00048	MAG_59	k__Bacteria; p__Firmicutes; c__Erysipelotrichi; o__Erysipelotrichales; f__Erysipelotrichaceae; g__; s__	k__Bacteria	p__Firmicutes	c__Erysipelotrichi	o__Erysipelotrichales	f__Erysipelotrichaceae	g__	s__	no	NA	NA	NA
k99_56186934_5	Metabolism	Carbohydrate metabolism	00500 Starch and sucrose metabolism|00520 Amino sugar and nucleotide sugar metabolism	K00975	MAG_59	k__Bacteria; p__Firmicutes; c__Erysipelotrichi; o__Erysipelotrichales; f__Erysipelotrichaceae; g__; s__	k__Bacteria	p__Firmicutes	c__Erysipelotrichi	o__Erysipelotrichales	f__Erysipelotrichaceae	g__	s__	no	NA	NA	NA
k99_56409253_7	Metabolism|Environmental Information Processing	Overview|Carbohydrate metabolism|Signal transduction	01200 Carbon metabolism|00620 Pyruvate metabolism|02020 Two-component system	K00027	MAG_59	k__Bacteria; p__Firmicutes; c__Erysipelotrichi; o__Erysipelotrichales; f__Erysipelotrichaceae; g__; s__	k__Bacteria	p__Firmicutes	c__Erysipelotrichi	o__Erysipelotrichales	f__Erysipelotrichaceae	g__	s__	no	NA	NA	NA
k99_59620540_3	Genetic Information Processing	Translation	03010 Ribosome	K02992	MAG_59	k__Bacteria; p__Firmicutes; c__Erysipelotrichi; o__Erysipelotrichales; f__Erysipelotrichaceae; g__; s__	k__Bacteria	p__Firmicutes	c__Erysipelotrichi	o__Erysipelotrichales	f__Erysipelotrichaceae	g__	s__	no	NA	NA	NA
k99_59620540_5	Organismal Systems	Environmental adaptation	04626 Plant-pathogen interaction	K02358	MAG_59	k__Bacteria; p__Firmicutes; c__Erysipelotrichi; o__Erysipelotrichales; f__Erysipelotrichaceae; g__; s__	k__Bacteria	p__Firmicutes	c__Erysipelotrichi	o__Erysipelotrichales	f__Erysipelotrichaceae	g__	s__	no	NA	NA	NA
k99_61896300_5	Metabolism	Energy metabolism	00920 Sulfur metabolism	K16950	MAG_59	k__Bacteria; p__Firmicutes; c__Erysipelotrichi; o__Erysipelotrichales; f__Erysipelotrichaceae; g__; s__	k__Bacteria	p__Firmicutes	c__Erysipelotrichi	o__Erysipelotrichales	f__Erysipelotrichaceae	g__	s__	no	NA	NA	NA
k99_70447075_3	Metabolism	Carbohydrate metabolism	00051 Fructose and mannose metabolism	K00068	MAG_59	k__Bacteria; p__Firmicutes; c__Erysipelotrichi; o__Erysipelotrichales; f__Erysipelotrichaceae; g__; s__	k__Bacteria	p__Firmicutes	c__Erysipelotrichi	o__Erysipelotrichales	f__Erysipelotrichaceae	g__	s__	yes	0.573427	0.0554813	Inefficient
k99_79105009_3	Metabolism|Environmental Information Processing|Organismal Systems	Overview|Carbohydrate metabolism|Energy metabolism|Amino acid metabolism|Signal transduction|Nervous system	01230 Biosynthesis of amino acids|00630 Glyoxylate and dicarboxylate metabolism|00910 Nitrogen metabolism|00250 Alanine, aspartate and glutamate metabolism|00330 Arginine and proline metabolism|02020 Two-component system|04724 Glutamatergic synapse|04727 GABAergic synapse	K01915	MAG_59	k__Bacteria; p__Firmicutes; c__Erysipelotrichi; o__Erysipelotrichales; f__Erysipelotrichaceae; g__; s__	k__Bacteria	p__Firmicutes	c__Erysipelotrichi	o__Erysipelotrichales	f__Erysipelotrichaceae	g__	s__	no	NA	NA	NA
k99_85807984_3	Metabolism	Energy metabolism|Amino acid metabolism	00910 Nitrogen metabolism|00250 Alanine, aspartate and glutamate metabolism|00330 Arginine and proline metabolism	K00262	MAG_59	k__Bacteria; p__Firmicutes; c__Erysipelotrichi; o__Erysipelotrichales; f__Erysipelotrichaceae; g__; s__	k__Bacteria	p__Firmicutes	c__Erysipelotrichi	o__Erysipelotrichales	f__Erysipelotrichaceae	g__	s__	no	NA	NA	NA
k99_6223109_1	Metabolism	Overview|Energy metabolism	01200 Carbon metabolism|00720 Carbon fixation pathways in prokaryotes	K03737	MAG_162	k__Bacteria; p__Actinobacteria; c__Actinobacteria; o__Coriobacteriales; f__Coriobacteriaceae; g__; s__	k__Bacteria	p__Actinobacteria	c__Actinobacteria	o__Coriobacteriales	f__Coriobacteriaceae	g__	s__	no	NA	NA	NA
k99_6223109_10	Metabolism	Overview|Carbohydrate metabolism	01200 Carbon metabolism|00010 Glycolysis / Gluconeogenesis|00030 Pentose phosphate pathway|00500 Starch and sucrose metabolism|00520 Amino sugar and nucleotide sugar metabolism	K01810	MAG_162	k__Bacteria; p__Actinobacteria; c__Actinobacteria; o__Coriobacteriales; f__Coriobacteriaceae; g__; s__	k__Bacteria	p__Actinobacteria	c__Actinobacteria	o__Coriobacteriales	f__Coriobacteriaceae	g__	s__	no	NA	NA	NA
k99_6327861_6	Metabolism	Nucleotide metabolism	00230 Purine metabolism	K00939	MAG_162	k__Bacteria; p__Actinobacteria; c__Actinobacteria; o__Coriobacteriales; f__Coriobacteriaceae; g__; s__	k__Bacteria	p__Actinobacteria	c__Actinobacteria	o__Coriobacteriales	f__Coriobacteriaceae	g__	s__	no	NA	NA	NA
k99_6327861_8	Genetic Information Processing	Translation	03010 Ribosome	K02876	MAG_162	k__Bacteria; p__Actinobacteria; c__Actinobacteria; o__Coriobacteriales; f__Coriobacteriaceae; g__; s__	k__Bacteria	p__Actinobacteria	c__Actinobacteria	o__Coriobacteriales	f__Coriobacteriaceae	g__	s__	no	NA	NA	NA
k99_7405825_6	Environmental Information Processing	Membrane transport	02010 ABC transporters	K01999	MAG_162	k__Bacteria; p__Actinobacteria; c__Actinobacteria; o__Coriobacteriales; f__Coriobacteriaceae; g__; s__	k__Bacteria	p__Actinobacteria	c__Actinobacteria	o__Coriobacteriales	f__Coriobacteriaceae	g__	s__	no	NA	NA	NA
k99_8764809_12	Genetic Information Processing	Folding, sorting and degradation	04141 Protein processing in endoplasmic reticulum	K13993	MAG_162	k__Bacteria; p__Actinobacteria; c__Actinobacteria; o__Coriobacteriales; f__Coriobacteriaceae; g__; s__	k__Bacteria	p__Actinobacteria	c__Actinobacteria	o__Coriobacteriales	f__Coriobacteriaceae	g__	s__	no	NA	NA	NA
k99_8764809_17				K03695	MAG_162	k__Bacteria; p__Actinobacteria; c__Actinobacteria; o__Coriobacteriales; f__Coriobacteriaceae; g__; s__	k__Bacteria	p__Actinobacteria	c__Actinobacteria	o__Coriobacteriales	f__Coriobacteriaceae	g__	s__	no	NA	NA	NA
k99_9534340_9	Metabolism	Overview|Carbohydrate metabolism|Energy metabolism	01200 Carbon metabolism|00620 Pyruvate metabolism|00710 Carbon fixation in photosynthetic organisms|00720 Carbon fixation pathways in prokaryotes	K01006	MAG_162	k__Bacteria; p__Actinobacteria; c__Actinobacteria; o__Coriobacteriales; f__Coriobacteriaceae; g__; s__	k__Bacteria	p__Actinobacteria	c__Actinobacteria	o__Coriobacteriales	f__Coriobacteriaceae	g__	s__	no	NA	NA	NA
k99_9788616_3	Metabolism	Overview|Carbohydrate metabolism|Energy metabolism|Amino acid metabolism	01200 Carbon metabolism|01230 Biosynthesis of amino acids|00010 Glycolysis / Gluconeogenesis|00680 Methane metabolism|00260 Glycine, serine and threonine metabolism	K01834	MAG_162	k__Bacteria; p__Actinobacteria; c__Actinobacteria; o__Coriobacteriales; f__Coriobacteriaceae; g__; s__	k__Bacteria	p__Actinobacteria	c__Actinobacteria	o__Coriobacteriales	f__Coriobacteriaceae	g__	s__	yes	-0.365768	0.2423	Efficient
k99_12691564_14	Genetic Information Processing	Translation	03010 Ribosome	K02888	MAG_162	k__Bacteria; p__Actinobacteria; c__Actinobacteria; o__Coriobacteriales; f__Coriobacteriaceae; g__; s__	k__Bacteria	p__Actinobacteria	c__Actinobacteria	o__Coriobacteriales	f__Coriobacteriaceae	g__	s__	yes	-0.264995	0.405191	Efficient
k99_13393053_30	Metabolism	Overview|Amino acid metabolism	01230 Biosynthesis of amino acids|00260 Glycine, serine and threonine metabolism|00400 Phenylalanine, tyrosine and tryptophan biosynthesis	K01696	MAG_162	k__Bacteria; p__Actinobacteria; c__Actinobacteria; o__Coriobacteriales; f__Coriobacteriaceae; g__; s__	k__Bacteria	p__Actinobacteria	c__Actinobacteria	o__Coriobacteriales	f__Coriobacteriaceae	g__	s__	no	NA	NA	NA
k99_13437817_7				K00046	MAG_162	k__Bacteria; p__Actinobacteria; c__Actinobacteria; o__Coriobacteriales; f__Coriobacteriaceae; g__; s__	k__Bacteria	p__Actinobacteria	c__Actinobacteria	o__Coriobacteriales	f__Coriobacteriaceae	g__	s__	yes	0.58494	0.0457391	Inefficient
k99_14802514_13	Metabolism	Nucleotide metabolism	00230 Purine metabolism	K01945	MAG_162	k__Bacteria; p__Actinobacteria; c__Actinobacteria; o__Coriobacteriales; f__Coriobacteriaceae; g__; s__	k__Bacteria	p__Actinobacteria	c__Actinobacteria	o__Coriobacteriales	f__Coriobacteriaceae	g__	s__	no	NA	NA	NA
k99_14802514_14	Metabolism	Nucleotide metabolism|Amino acid metabolism	00230 Purine metabolism|00250 Alanine, aspartate and glutamate metabolism	K01939	MAG_162	k__Bacteria; p__Actinobacteria; c__Actinobacteria; o__Coriobacteriales; f__Coriobacteriaceae; g__; s__	k__Bacteria	p__Actinobacteria	c__Actinobacteria	o__Coriobacteriales	f__Coriobacteriaceae	g__	s__	no	NA	NA	NA
k99_15528150_2	Genetic Information Processing	Translation	03010 Ribosome	K02887	MAG_162	k__Bacteria; p__Actinobacteria; c__Actinobacteria; o__Coriobacteriales; f__Coriobacteriaceae; g__; s__	k__Bacteria	p__Actinobacteria	c__Actinobacteria	o__Coriobacteriales	f__Coriobacteriaceae	g__	s__	no	NA	NA	NA
k99_16870821_4	Metabolism	Energy metabolism	00190 Oxidative phosphorylation	K02124	MAG_162	k__Bacteria; p__Actinobacteria; c__Actinobacteria; o__Coriobacteriales; f__Coriobacteriaceae; g__; s__	k__Bacteria	p__Actinobacteria	c__Actinobacteria	o__Coriobacteriales	f__Coriobacteriaceae	g__	s__	no	NA	NA	NA
k99_16870821_8	Metabolism	Energy metabolism	00190 Oxidative phosphorylation	K02117	MAG_162	k__Bacteria; p__Actinobacteria; c__Actinobacteria; o__Coriobacteriales; f__Coriobacteriaceae; g__; s__	k__Bacteria	p__Actinobacteria	c__Actinobacteria	o__Coriobacteriales	f__Coriobacteriaceae	g__	s__	no	NA	NA	NA
k99_16870821_9	Metabolism	Energy metabolism	00190 Oxidative phosphorylation	K02118	MAG_162	k__Bacteria; p__Actinobacteria; c__Actinobacteria; o__Coriobacteriales; f__Coriobacteriaceae; g__; s__	k__Bacteria	p__Actinobacteria	c__Actinobacteria	o__Coriobacteriales	f__Coriobacteriaceae	g__	s__	no	NA	NA	NA
k99_17104000_6	Genetic Information Processing	Translation	03010 Ribosome	K02931	MAG_162	k__Bacteria; p__Actinobacteria; c__Actinobacteria; o__Coriobacteriales; f__Coriobacteriaceae; g__; s__	k__Bacteria	p__Actinobacteria	c__Actinobacteria	o__Coriobacteriales	f__Coriobacteriaceae	g__	s__	yes	0.608392	0.040002	Inefficient
k99_17104000_8	Genetic Information Processing	Translation	03010 Ribosome	K02994	MAG_162	k__Bacteria; p__Actinobacteria; c__Actinobacteria; o__Coriobacteriales; f__Coriobacteriaceae; g__; s__	k__Bacteria	p__Actinobacteria	c__Actinobacteria	o__Coriobacteriales	f__Coriobacteriaceae	g__	s__	no	NA	NA	NA
k99_17104000_9	Genetic Information Processing	Translation	03010 Ribosome	K02933	MAG_162	k__Bacteria; p__Actinobacteria; c__Actinobacteria; o__Coriobacteriales; f__Coriobacteriaceae; g__; s__	k__Bacteria	p__Actinobacteria	c__Actinobacteria	o__Coriobacteriales	f__Coriobacteriaceae	g__	s__	no	NA	NA	NA
k99_17104000_10	Genetic Information Processing	Translation	03010 Ribosome	K02881	MAG_162	k__Bacteria; p__Actinobacteria; c__Actinobacteria; o__Coriobacteriales; f__Coriobacteriaceae; g__; s__	k__Bacteria	p__Actinobacteria	c__Actinobacteria	o__Coriobacteriales	f__Coriobacteriaceae	g__	s__	yes	-0.609096	0.0355341	Efficient
k99_17407633_2	Metabolism|Environmental Information Processing	Carbohydrate metabolism|Membrane transport	00520 Amino sugar and nucleotide sugar metabolism|02060 Phosphotransferase system (PTS)	K02771	MAG_162	k__Bacteria; p__Actinobacteria; c__Actinobacteria; o__Coriobacteriales; f__Coriobacteriaceae; g__; s__	k__Bacteria	p__Actinobacteria	c__Actinobacteria	o__Coriobacteriales	f__Coriobacteriaceae	g__	s__	no	NA	NA	NA
k99_18320352_6	Metabolism	Carbohydrate metabolism	00620 Pyruvate metabolism	K03778	MAG_162	k__Bacteria; p__Actinobacteria; c__Actinobacteria; o__Coriobacteriales; f__Coriobacteriaceae; g__; s__	k__Bacteria	p__Actinobacteria	c__Actinobacteria	o__Coriobacteriales	f__Coriobacteriaceae	g__	s__	yes	-0.284743	0.369701	Efficient
k99_18736407_1	Genetic Information Processing	Translation	03010 Ribosome	K02956	MAG_162	k__Bacteria; p__Actinobacteria; c__Actinobacteria; o__Coriobacteriales; f__Coriobacteriaceae; g__; s__	k__Bacteria	p__Actinobacteria	c__Actinobacteria	o__Coriobacteriales	f__Coriobacteriaceae	g__	s__	no	NA	NA	NA
k99_18736407_38	Metabolism	Nucleotide metabolism|Amino acid metabolism	00240 Pyrimidine metabolism|00250 Alanine, aspartate and glutamate metabolism	K00609	MAG_162	k__Bacteria; p__Actinobacteria; c__Actinobacteria; o__Coriobacteriales; f__Coriobacteriaceae; g__; s__	k__Bacteria	p__Actinobacteria	c__Actinobacteria	o__Coriobacteriales	f__Coriobacteriaceae	g__	s__	no	NA	NA	NA
k99_20209779_1	Metabolism	Energy metabolism	00190 Oxidative phosphorylation|00195 Photosynthesis	K02112	MAG_162	k__Bacteria; p__Actinobacteria; c__Actinobacteria; o__Coriobacteriales; f__Coriobacteriaceae; g__; s__	k__Bacteria	p__Actinobacteria	c__Actinobacteria	o__Coriobacteriales	f__Coriobacteriaceae	g__	s__	yes	-0.0177964	0.956223	Efficient
k99_20681931_2	Metabolism	Metabolism of cofactors and vitamins	00760 Nicotinate and nicotinamide metabolism	K00763	MAG_162	k__Bacteria; p__Actinobacteria; c__Actinobacteria; o__Coriobacteriales; f__Coriobacteriaceae; g__; s__	k__Bacteria	p__Actinobacteria	c__Actinobacteria	o__Coriobacteriales	f__Coriobacteriaceae	g__	s__	no	NA	NA	NA
k99_22248361_26	Metabolism	Overview|Carbohydrate metabolism|Energy metabolism	01200 Carbon metabolism|01230 Biosynthesis of amino acids|00010 Glycolysis / Gluconeogenesis|00030 Pentose phosphate pathway|00051 Fructose and mannose metabolism|00052 Galactose metabolism|00680 Methane metabolism	K00850	MAG_162	k__Bacteria; p__Actinobacteria; c__Actinobacteria; o__Coriobacteriales; f__Coriobacteriaceae; g__; s__	k__Bacteria	p__Actinobacteria	c__Actinobacteria	o__Coriobacteriales	f__Coriobacteriaceae	g__	s__	no	NA	NA	NA
k99_22248361_39	Environmental Information Processing	Membrane transport	02010 ABC transporters	K02010	MAG_162	k__Bacteria; p__Actinobacteria; c__Actinobacteria; o__Coriobacteriales; f__Coriobacteriaceae; g__; s__	k__Bacteria	p__Actinobacteria	c__Actinobacteria	o__Coriobacteriales	f__Coriobacteriaceae	g__	s__	yes	0.729653	0.0070708	Inefficient
k99_22248361_41	Environmental Information Processing	Membrane transport	02010 ABC transporters	K02012	MAG_162	k__Bacteria; p__Actinobacteria; c__Actinobacteria; o__Coriobacteriales; f__Coriobacteriaceae; g__; s__	k__Bacteria	p__Actinobacteria	c__Actinobacteria	o__Coriobacteriales	f__Coriobacteriaceae	g__	s__	no	NA	NA	NA
k99_23283541_4	Metabolism	Metabolism of terpenoids and polyketides|Biosynthesis of other secondary metabolites	00523 Polyketide sugar unit biosynthesis|00521 Streptomycin biosynthesis	K00973	MAG_162	k__Bacteria; p__Actinobacteria; c__Actinobacteria; o__Coriobacteriales; f__Coriobacteriaceae; g__; s__	k__Bacteria	p__Actinobacteria	c__Actinobacteria	o__Coriobacteriales	f__Coriobacteriaceae	g__	s__	no	NA	NA	NA
k99_23416395_18	Metabolism	Nucleotide metabolism	00240 Pyrimidine metabolism	K00762	MAG_162	k__Bacteria; p__Actinobacteria; c__Actinobacteria; o__Coriobacteriales; f__Coriobacteriaceae; g__; s__	k__Bacteria	p__Actinobacteria	c__Actinobacteria	o__Coriobacteriales	f__Coriobacteriaceae	g__	s__	no	NA	NA	NA
k99_23416395_24				K02035	MAG_162	k__Bacteria; p__Actinobacteria; c__Actinobacteria; o__Coriobacteriales; f__Coriobacteriaceae; g__; s__	k__Bacteria	p__Actinobacteria	c__Actinobacteria	o__Coriobacteriales	f__Coriobacteriaceae	g__	s__	no	NA	NA	NA
k99_24943380_7	Metabolism	Overview|Carbohydrate metabolism|Energy metabolism	01200 Carbon metabolism|01230 Biosynthesis of amino acids|00010 Glycolysis / Gluconeogenesis|00030 Pentose phosphate pathway|00051 Fructose and mannose metabolism|00710 Carbon fixation in photosynthetic organisms|00680 Methane metabolism	K01624	MAG_162	k__Bacteria; p__Actinobacteria; c__Actinobacteria; o__Coriobacteriales; f__Coriobacteriaceae; g__; s__	k__Bacteria	p__Actinobacteria	c__Actinobacteria	o__Coriobacteriales	f__Coriobacteriaceae	g__	s__	no	NA	NA	NA
k99_26274474_1	Metabolism	Carbohydrate metabolism	00500 Starch and sucrose metabolism	K00703	MAG_162	k__Bacteria; p__Actinobacteria; c__Actinobacteria; o__Coriobacteriales; f__Coriobacteriaceae; g__; s__	k__Bacteria	p__Actinobacteria	c__Actinobacteria	o__Coriobacteriales	f__Coriobacteriaceae	g__	s__	no	NA	NA	NA
k99_26274474_2	Metabolism	Carbohydrate metabolism	00500 Starch and sucrose metabolism|00520 Amino sugar and nucleotide sugar metabolism	K00975	MAG_162	k__Bacteria; p__Actinobacteria; c__Actinobacteria; o__Coriobacteriales; f__Coriobacteriaceae; g__; s__	k__Bacteria	p__Actinobacteria	c__Actinobacteria	o__Coriobacteriales	f__Coriobacteriaceae	g__	s__	no	NA	NA	NA
k99_26274474_3	Metabolism	Carbohydrate metabolism	00500 Starch and sucrose metabolism|00520 Amino sugar and nucleotide sugar metabolism	K00975	MAG_162	k__Bacteria; p__Actinobacteria; c__Actinobacteria; o__Coriobacteriales; f__Coriobacteriaceae; g__; s__	k__Bacteria	p__Actinobacteria	c__Actinobacteria	o__Coriobacteriales	f__Coriobacteriaceae	g__	s__	no	NA	NA	NA
k99_26274474_5	Metabolism	Carbohydrate metabolism	00500 Starch and sucrose metabolism	K00700	MAG_162	k__Bacteria; p__Actinobacteria; c__Actinobacteria; o__Coriobacteriales; f__Coriobacteriaceae; g__; s__	k__Bacteria	p__Actinobacteria	c__Actinobacteria	o__Coriobacteriales	f__Coriobacteriaceae	g__	s__	no	NA	NA	NA
k99_26497109_19	Metabolism	Overview|Carbohydrate metabolism|Energy metabolism|Metabolism of other amino acids	01200 Carbon metabolism|00620 Pyruvate metabolism|00640 Propanoate metabolism|00720 Carbon fixation pathways in prokaryotes|00680 Methane metabolism|00430 Taurine and hypotaurine metabolism	K00925	MAG_162	k__Bacteria; p__Actinobacteria; c__Actinobacteria; o__Coriobacteriales; f__Coriobacteriaceae; g__; s__	k__Bacteria	p__Actinobacteria	c__Actinobacteria	o__Coriobacteriales	f__Coriobacteriaceae	g__	s__	yes	-0.38443	0.217261	Efficient
k99_28068458_30	Metabolism	Energy metabolism	00190 Oxidative phosphorylation	K15986	MAG_162	k__Bacteria; p__Actinobacteria; c__Actinobacteria; o__Coriobacteriales; f__Coriobacteriaceae; g__; s__	k__Bacteria	p__Actinobacteria	c__Actinobacteria	o__Coriobacteriales	f__Coriobacteriaceae	g__	s__	no	NA	NA	NA
k99_28068458_34	Metabolism	Overview|Amino acid metabolism	01230 Biosynthesis of amino acids|00300 Lysine biosynthesis	K00215	MAG_162	k__Bacteria; p__Actinobacteria; c__Actinobacteria; o__Coriobacteriales; f__Coriobacteriaceae; g__; s__	k__Bacteria	p__Actinobacteria	c__Actinobacteria	o__Coriobacteriales	f__Coriobacteriaceae	g__	s__	no	NA	NA	NA
k99_28295401_17	Metabolism|Environmental Information Processing	Carbohydrate metabolism|Membrane transport	00051 Fructose and mannose metabolism|02060 Phosphotransferase system (PTS)	K02768	MAG_162	k__Bacteria; p__Actinobacteria; c__Actinobacteria; o__Coriobacteriales; f__Coriobacteriaceae; g__; s__	k__Bacteria	p__Actinobacteria	c__Actinobacteria	o__Coriobacteriales	f__Coriobacteriaceae	g__	s__	no	NA	NA	NA
k99_28295401_19	Environmental Information Processing	Membrane transport	02060 Phosphotransferase system (PTS)	K08483	MAG_162	k__Bacteria; p__Actinobacteria; c__Actinobacteria; o__Coriobacteriales; f__Coriobacteriaceae; g__; s__	k__Bacteria	p__Actinobacteria	c__Actinobacteria	o__Coriobacteriales	f__Coriobacteriaceae	g__	s__	yes	-0.466541	0.126281	Efficient
k99_32984333_10	Metabolism	Metabolism of cofactors and vitamins	00860 Porphyrin and chlorophyll metabolism	K02217	MAG_162	k__Bacteria; p__Actinobacteria; c__Actinobacteria; o__Coriobacteriales; f__Coriobacteriaceae; g__; s__	k__Bacteria	p__Actinobacteria	c__Actinobacteria	o__Coriobacteriales	f__Coriobacteriaceae	g__	s__	no	NA	NA	NA
k99_32984333_25	Metabolism	Carbohydrate metabolism|Nucleotide metabolism|Biosynthesis of other secondary metabolites	00010 Glycolysis / Gluconeogenesis|00030 Pentose phosphate pathway|00052 Galactose metabolism|00500 Starch and sucrose metabolism|00520 Amino sugar and nucleotide sugar metabolism|00230 Purine metabolism|00521 Streptomycin biosynthesis	K01835	MAG_162	k__Bacteria; p__Actinobacteria; c__Actinobacteria; o__Coriobacteriales; f__Coriobacteriaceae; g__; s__	k__Bacteria	p__Actinobacteria	c__Actinobacteria	o__Coriobacteriales	f__Coriobacteriaceae	g__	s__	yes	-0.190349	0.553468	Efficient
k99_33269363_1	Metabolism|Environmental Information Processing|Human Diseases	Overview|Carbohydrate metabolism|Energy metabolism|Signal transduction|Neurodegenerative diseases	01200 Carbon metabolism|01230 Biosynthesis of amino acids|00010 Glycolysis / Gluconeogenesis|00710 Carbon fixation in photosynthetic organisms|04066 HIF-1 signaling pathway|05010 Alzheimer's disease	K00134	MAG_162	k__Bacteria; p__Actinobacteria; c__Actinobacteria; o__Coriobacteriales; f__Coriobacteriaceae; g__; s__	k__Bacteria	p__Actinobacteria	c__Actinobacteria	o__Coriobacteriales	f__Coriobacteriaceae	g__	s__	yes	0.692308	0.0158777	Inefficient
k99_33269363_10				K02035	MAG_162	k__Bacteria; p__Actinobacteria; c__Actinobacteria; o__Coriobacteriales; f__Coriobacteriaceae; g__; s__	k__Bacteria	p__Actinobacteria	c__Actinobacteria	o__Coriobacteriales	f__Coriobacteriaceae	g__	s__	no	NA	NA	NA
k99_34148823_21	Metabolism	Overview|Carbohydrate metabolism|Energy metabolism|Amino acid metabolism	01200 Carbon metabolism|01230 Biosynthesis of amino acids|00010 Glycolysis / Gluconeogenesis|00680 Methane metabolism|00260 Glycine, serine and threonine metabolism	K01834	MAG_162	k__Bacteria; p__Actinobacteria; c__Actinobacteria; o__Coriobacteriales; f__Coriobacteriaceae; g__; s__	k__Bacteria	p__Actinobacteria	c__Actinobacteria	o__Coriobacteriales	f__Coriobacteriaceae	g__	s__	no	NA	NA	NA
k99_38143210_2	Genetic Information Processing	Translation	03010 Ribosome	K02871	MAG_162	k__Bacteria; p__Actinobacteria; c__Actinobacteria; o__Coriobacteriales; f__Coriobacteriaceae; g__; s__	k__Bacteria	p__Actinobacteria	c__Actinobacteria	o__Coriobacteriales	f__Coriobacteriaceae	g__	s__	no	NA	NA	NA
k99_38738141_11	Metabolism	Overview|Carbohydrate metabolism|Lipid metabolism|Amino acid metabolism|Xenobiotics biodegradation and metabolism	01220 Degradation of aromatic compounds|00010 Glycolysis / Gluconeogenesis|00620 Pyruvate metabolism|00650 Butanoate metabolism|00071 Fatty acid degradation|00350 Tyrosine metabolism|00362 Benzoate degradation|00625 Chloroalkane and chloroalkene degradation|00622 Xylene degradation|00621 Dioxin degradation|00626 Naphthalene degradation	K04072	MAG_162	k__Bacteria; p__Actinobacteria; c__Actinobacteria; o__Coriobacteriales; f__Coriobacteriaceae; g__; s__	k__Bacteria	p__Actinobacteria	c__Actinobacteria	o__Coriobacteriales	f__Coriobacteriaceae	g__	s__	no	NA	NA	NA
k99_40345200_12				K02355	MAG_162	k__Bacteria; p__Actinobacteria; c__Actinobacteria; o__Coriobacteriales; f__Coriobacteriaceae; g__; s__	k__Bacteria	p__Actinobacteria	c__Actinobacteria	o__Coriobacteriales	f__Coriobacteriaceae	g__	s__	yes	-0.406824	0.189365	Efficient
k99_45199336_1				K03744	MAG_162	k__Bacteria; p__Actinobacteria; c__Actinobacteria; o__Coriobacteriales; f__Coriobacteriaceae; g__; s__	k__Bacteria	p__Actinobacteria	c__Actinobacteria	o__Coriobacteriales	f__Coriobacteriaceae	g__	s__	no	NA	NA	NA
k99_45286667_1	Environmental Information Processing	Membrane transport	02060 Phosphotransferase system (PTS)	K08483	MAG_162	k__Bacteria; p__Actinobacteria; c__Actinobacteria; o__Coriobacteriales; f__Coriobacteriaceae; g__; s__	k__Bacteria	p__Actinobacteria	c__Actinobacteria	o__Coriobacteriales	f__Coriobacteriaceae	g__	s__	no	NA	NA	NA
k99_45286667_3	Metabolism	Energy metabolism|Amino acid metabolism	00910 Nitrogen metabolism|00250 Alanine, aspartate and glutamate metabolism|00330 Arginine and proline metabolism	K00262	MAG_162	k__Bacteria; p__Actinobacteria; c__Actinobacteria; o__Coriobacteriales; f__Coriobacteriaceae; g__; s__	k__Bacteria	p__Actinobacteria	c__Actinobacteria	o__Coriobacteriales	f__Coriobacteriaceae	g__	s__	yes	-0.440415	0.151885	Efficient
k99_45577346_2	Metabolism	Nucleotide metabolism|Metabolism of cofactors and vitamins	00230 Purine metabolism|00670 One carbon pool by folate	K00602	MAG_162	k__Bacteria; p__Actinobacteria; c__Actinobacteria; o__Coriobacteriales; f__Coriobacteriaceae; g__; s__	k__Bacteria	p__Actinobacteria	c__Actinobacteria	o__Coriobacteriales	f__Coriobacteriaceae	g__	s__	no	NA	NA	NA
k99_45717190_5	Metabolism|Genetic Information Processing	Nucleotide metabolism|Transcription	00230 Purine metabolism|00240 Pyrimidine metabolism|03020 RNA polymerase	K03043	MAG_162	k__Bacteria; p__Actinobacteria; c__Actinobacteria; o__Coriobacteriales; f__Coriobacteriaceae; g__; s__	k__Bacteria	p__Actinobacteria	c__Actinobacteria	o__Coriobacteriales	f__Coriobacteriaceae	g__	s__	yes	0.542267	0.0685411	Inefficient
k99_48439086_3				K07030	MAG_162	k__Bacteria; p__Actinobacteria; c__Actinobacteria; o__Coriobacteriales; f__Coriobacteriaceae; g__; s__	k__Bacteria	p__Actinobacteria	c__Actinobacteria	o__Coriobacteriales	f__Coriobacteriaceae	g__	s__	no	NA	NA	NA
k99_51460262_1	Organismal Systems	Environmental adaptation	04626 Plant-pathogen interaction	K02358	MAG_162	k__Bacteria; p__Actinobacteria; c__Actinobacteria; o__Coriobacteriales; f__Coriobacteriaceae; g__; s__	k__Bacteria	p__Actinobacteria	c__Actinobacteria	o__Coriobacteriales	f__Coriobacteriaceae	g__	s__	yes	-0.242031	0.448513	Efficient
k99_51460262_6	Genetic Information Processing	Translation	03010 Ribosome	K02863	MAG_162	k__Bacteria; p__Actinobacteria; c__Actinobacteria; o__Coriobacteriales; f__Coriobacteriaceae; g__; s__	k__Bacteria	p__Actinobacteria	c__Actinobacteria	o__Coriobacteriales	f__Coriobacteriaceae	g__	s__	yes	0.0783789	0.808686	Inefficient
k99_53031371_2	Environmental Information Processing	Membrane transport	02010 ABC transporters	K10112	MAG_162	k__Bacteria; p__Actinobacteria; c__Actinobacteria; o__Coriobacteriales; f__Coriobacteriaceae; g__; s__	k__Bacteria	p__Actinobacteria	c__Actinobacteria	o__Coriobacteriales	f__Coriobacteriaceae	g__	s__	no	NA	NA	NA
k99_56162369_5	Metabolism	Overview|Amino acid metabolism|Metabolism of cofactors and vitamins	01210 2-Oxocarboxylic acid metabolism|01230 Biosynthesis of amino acids|00290 Valine, leucine and isoleucine biosynthesis|00770 Pantothenate and CoA biosynthesis	K00053	MAG_162	k__Bacteria; p__Actinobacteria; c__Actinobacteria; o__Coriobacteriales; f__Coriobacteriaceae; g__; s__	k__Bacteria	p__Actinobacteria	c__Actinobacteria	o__Coriobacteriales	f__Coriobacteriaceae	g__	s__	no	NA	NA	NA
k99_63158162_1	Metabolism|Environmental Information Processing	Carbohydrate metabolism|Membrane transport	00051 Fructose and mannose metabolism|00520 Amino sugar and nucleotide sugar metabolism|02060 Phosphotransferase system (PTS)	K02794	MAG_162	k__Bacteria; p__Actinobacteria; c__Actinobacteria; o__Coriobacteriales; f__Coriobacteriaceae; g__; s__	k__Bacteria	p__Actinobacteria	c__Actinobacteria	o__Coriobacteriales	f__Coriobacteriaceae	g__	s__	yes	-0.481471	0.113004	Efficient
k99_63158162_2	Metabolism|Environmental Information Processing	Carbohydrate metabolism|Membrane transport	00052 Galactose metabolism|02060 Phosphotransferase system (PTS)	K02744	MAG_162	k__Bacteria; p__Actinobacteria; c__Actinobacteria; o__Coriobacteriales; f__Coriobacteriaceae; g__; s__	k__Bacteria	p__Actinobacteria	c__Actinobacteria	o__Coriobacteriales	f__Coriobacteriaceae	g__	s__	no	NA	NA	NA
k99_63212195_10	Metabolism	Carbohydrate metabolism	00620 Pyruvate metabolism|00630 Glyoxylate and dicarboxylate metabolism	K00048	MAG_162	k__Bacteria; p__Actinobacteria; c__Actinobacteria; o__Coriobacteriales; f__Coriobacteriaceae; g__; s__	k__Bacteria	p__Actinobacteria	c__Actinobacteria	o__Coriobacteriales	f__Coriobacteriaceae	g__	s__	no	NA	NA	NA
k99_64074400_1	Cellular Processes	Cell growth and death	04112 Cell cycle - Caulobacter	K03531	MAG_162	k__Bacteria; p__Actinobacteria; c__Actinobacteria; o__Coriobacteriales; f__Coriobacteriaceae; g__; s__	k__Bacteria	p__Actinobacteria	c__Actinobacteria	o__Coriobacteriales	f__Coriobacteriaceae	g__	s__	no	NA	NA	NA
k99_66151520_3	Environmental Information Processing	Membrane transport	02010 ABC transporters	K10117	MAG_162	k__Bacteria; p__Actinobacteria; c__Actinobacteria; o__Coriobacteriales; f__Coriobacteriaceae; g__; s__	k__Bacteria	p__Actinobacteria	c__Actinobacteria	o__Coriobacteriales	f__Coriobacteriaceae	g__	s__	no	NA	NA	NA
k99_68333288_9	Metabolism|Environmental Information Processing	Carbohydrate metabolism|Membrane transport	00051 Fructose and mannose metabolism|00520 Amino sugar and nucleotide sugar metabolism|02060 Phosphotransferase system (PTS)	K02794	MAG_162	k__Bacteria; p__Actinobacteria; c__Actinobacteria; o__Coriobacteriales; f__Coriobacteriaceae; g__; s__	k__Bacteria	p__Actinobacteria	c__Actinobacteria	o__Coriobacteriales	f__Coriobacteriaceae	g__	s__	yes	0.573427	0.0554813	Inefficient
k99_68333288_10	Metabolism|Environmental Information Processing	Carbohydrate metabolism|Membrane transport	00051 Fructose and mannose metabolism|00520 Amino sugar and nucleotide sugar metabolism|02060 Phosphotransferase system (PTS)	K02795	MAG_162	k__Bacteria; p__Actinobacteria; c__Actinobacteria; o__Coriobacteriales; f__Coriobacteriaceae; g__; s__	k__Bacteria	p__Actinobacteria	c__Actinobacteria	o__Coriobacteriales	f__Coriobacteriaceae	g__	s__	no	NA	NA	NA
k99_68333288_11	Metabolism|Environmental Information Processing	Carbohydrate metabolism|Membrane transport	00051 Fructose and mannose metabolism|00520 Amino sugar and nucleotide sugar metabolism|02060 Phosphotransferase system (PTS)	K02796	MAG_162	k__Bacteria; p__Actinobacteria; c__Actinobacteria; o__Coriobacteriales; f__Coriobacteriaceae; g__; s__	k__Bacteria	p__Actinobacteria	c__Actinobacteria	o__Coriobacteriales	f__Coriobacteriaceae	g__	s__	yes	-0.594593	0.0414408	Efficient
k99_74252425_9	Metabolism	Nucleotide metabolism|Xenobiotics biodegradation and metabolism	00230 Purine metabolism|00983 Drug metabolism - other enzymes	K00088	MAG_162	k__Bacteria; p__Actinobacteria; c__Actinobacteria; o__Coriobacteriales; f__Coriobacteriaceae; g__; s__	k__Bacteria	p__Actinobacteria	c__Actinobacteria	o__Coriobacteriales	f__Coriobacteriaceae	g__	s__	no	NA	NA	NA
k99_74870442_1	Metabolism	Overview|Energy metabolism|Amino acid metabolism	01230 Biosynthesis of amino acids|00910 Nitrogen metabolism|00250 Alanine, aspartate and glutamate metabolism	K00266	MAG_162	k__Bacteria; p__Actinobacteria; c__Actinobacteria; o__Coriobacteriales; f__Coriobacteriaceae; g__; s__	k__Bacteria	p__Actinobacteria	c__Actinobacteria	o__Coriobacteriales	f__Coriobacteriaceae	g__	s__	no	NA	NA	NA
k99_74870442_7	Genetic Information Processing	Translation	03010 Ribosome	K02879	MAG_162	k__Bacteria; p__Actinobacteria; c__Actinobacteria; o__Coriobacteriales; f__Coriobacteriaceae; g__; s__	k__Bacteria	p__Actinobacteria	c__Actinobacteria	o__Coriobacteriales	f__Coriobacteriaceae	g__	s__	no	NA	NA	NA
k99_78308880_2	Genetic Information Processing	Translation	03010 Ribosome	K02950	MAG_162	k__Bacteria; p__Actinobacteria; c__Actinobacteria; o__Coriobacteriales; f__Coriobacteriaceae; g__; s__	k__Bacteria	p__Actinobacteria	c__Actinobacteria	o__Coriobacteriales	f__Coriobacteriaceae	g__	s__	yes	-0.142371	0.658931	Efficient
k99_78308880_4	Metabolism|Genetic Information Processing	Nucleotide metabolism|Transcription	00230 Purine metabolism|00240 Pyrimidine metabolism|03020 RNA polymerase	K03046	MAG_162	k__Bacteria; p__Actinobacteria; c__Actinobacteria; o__Coriobacteriales; f__Coriobacteriaceae; g__; s__	k__Bacteria	p__Actinobacteria	c__Actinobacteria	o__Coriobacteriales	f__Coriobacteriaceae	g__	s__	yes	-0.419995	0.174049	Efficient
k99_83451802_1	Metabolism	Overview|Carbohydrate metabolism|Energy metabolism	01200 Carbon metabolism|01230 Biosynthesis of amino acids|00010 Glycolysis / Gluconeogenesis|00051 Fructose and mannose metabolism|00562 Inositol phosphate metabolism|00710 Carbon fixation in photosynthetic organisms	K01803	MAG_162	k__Bacteria; p__Actinobacteria; c__Actinobacteria; o__Coriobacteriales; f__Coriobacteriaceae; g__; s__	k__Bacteria	p__Actinobacteria	c__Actinobacteria	o__Coriobacteriales	f__Coriobacteriaceae	g__	s__	yes	0.178634	0.578567	Inefficient
k99_83451802_4	Environmental Information Processing	Membrane transport	02010 ABC transporters	K15580	MAG_162	k__Bacteria; p__Actinobacteria; c__Actinobacteria; o__Coriobacteriales; f__Coriobacteriaceae; g__; s__	k__Bacteria	p__Actinobacteria	c__Actinobacteria	o__Coriobacteriales	f__Coriobacteriaceae	g__	s__	no	NA	NA	NA
k99_88766760_15	Genetic Information Processing	Translation	03010 Ribosome	K02967	MAG_162	k__Bacteria; p__Actinobacteria; c__Actinobacteria; o__Coriobacteriales; f__Coriobacteriaceae; g__; s__	k__Bacteria	p__Actinobacteria	c__Actinobacteria	o__Coriobacteriales	f__Coriobacteriaceae	g__	s__	no	NA	NA	NA
k99_90994797_1	Metabolism	Overview|Carbohydrate metabolism|Energy metabolism	01200 Carbon metabolism|00620 Pyruvate metabolism|00710 Carbon fixation in photosynthetic organisms|00720 Carbon fixation pathways in prokaryotes	K01006	MAG_162	k__Bacteria; p__Actinobacteria; c__Actinobacteria; o__Coriobacteriales; f__Coriobacteriaceae; g__; s__	k__Bacteria	p__Actinobacteria	c__Actinobacteria	o__Coriobacteriales	f__Coriobacteriaceae	g__	s__	no	NA	NA	NA
k99_90994797_2				K09773	MAG_162	k__Bacteria; p__Actinobacteria; c__Actinobacteria; o__Coriobacteriales; f__Coriobacteriaceae; g__; s__	k__Bacteria	p__Actinobacteria	c__Actinobacteria	o__Coriobacteriales	f__Coriobacteriaceae	g__	s__	no	NA	NA	NA
k99_2429853_20	Genetic Information Processing	Translation	00970 Aminoacyl-tRNA biosynthesis	K01870	MAG_306	k__Bacteria; p__Firmicutes; c__Clostridia; o__Clostridiales; f__; g__; s__	k__Bacteria	p__Firmicutes	c__Clostridia	o__Clostridiales	f__	g__	s__	no	NA	NA	NA
k99_3663892_6	Metabolism	Amino acid metabolism	00270 Cysteine and methionine metabolism	K01740	MAG_306	k__Bacteria; p__Firmicutes; c__Clostridia; o__Clostridiales; f__; g__; s__	k__Bacteria	p__Firmicutes	c__Clostridia	o__Clostridiales	f__	g__	s__	no	NA	NA	NA
k99_3663892_26	Metabolism	Nucleotide metabolism	00230 Purine metabolism	K01945	MAG_306	k__Bacteria; p__Firmicutes; c__Clostridia; o__Clostridiales; f__; g__; s__	k__Bacteria	p__Firmicutes	c__Clostridia	o__Clostridiales	f__	g__	s__	no	NA	NA	NA
k99_3663892_29	Metabolism	Nucleotide metabolism	00230 Purine metabolism	K01588	MAG_306	k__Bacteria; p__Firmicutes; c__Clostridia; o__Clostridiales; f__; g__; s__	k__Bacteria	p__Firmicutes	c__Clostridia	o__Clostridiales	f__	g__	s__	no	NA	NA	NA
k99_5618335_2				K02356	MAG_306	k__Bacteria; p__Firmicutes; c__Clostridia; o__Clostridiales; f__; g__; s__	k__Bacteria	p__Firmicutes	c__Clostridia	o__Clostridiales	f__	g__	s__	no	NA	NA	NA
k99_5618335_7				K06942	MAG_306	k__Bacteria; p__Firmicutes; c__Clostridia; o__Clostridiales; f__; g__; s__	k__Bacteria	p__Firmicutes	c__Clostridia	o__Clostridiales	f__	g__	s__	no	NA	NA	NA
k99_7634698_10	Genetic Information Processing	Translation	03010 Ribosome	K02886	MAG_306	k__Bacteria; p__Firmicutes; c__Clostridia; o__Clostridiales; f__; g__; s__	k__Bacteria	p__Firmicutes	c__Clostridia	o__Clostridiales	f__	g__	s__	yes	0.0797625	0.805365	Inefficient
k99_7634698_17	Genetic Information Processing	Translation	03010 Ribosome	K02874	MAG_306	k__Bacteria; p__Firmicutes; c__Clostridia; o__Clostridiales; f__; g__; s__	k__Bacteria	p__Firmicutes	c__Clostridia	o__Clostridiales	f__	g__	s__	no	NA	NA	NA
k99_7634698_19	Genetic Information Processing	Translation	03010 Ribosome	K02931	MAG_306	k__Bacteria; p__Firmicutes; c__Clostridia; o__Clostridiales; f__; g__; s__	k__Bacteria	p__Firmicutes	c__Clostridia	o__Clostridiales	f__	g__	s__	no	NA	NA	NA
k99_7634698_24	Genetic Information Processing	Translation	03010 Ribosome	K02988	MAG_306	k__Bacteria; p__Firmicutes; c__Clostridia; o__Clostridiales; f__; g__; s__	k__Bacteria	p__Firmicutes	c__Clostridia	o__Clostridiales	f__	g__	s__	yes	0.767625	0.00355762	Inefficient
k99_7634698_33	Genetic Information Processing	Translation	03010 Ribosome	K02948	MAG_306	k__Bacteria; p__Firmicutes; c__Clostridia; o__Clostridiales; f__; g__; s__	k__Bacteria	p__Firmicutes	c__Clostridia	o__Clostridiales	f__	g__	s__	yes	0.608392	0.040002	Inefficient
k99_7634698_34	Genetic Information Processing	Translation	03010 Ribosome	K02986	MAG_306	k__Bacteria; p__Firmicutes; c__Clostridia; o__Clostridiales; f__; g__; s__	k__Bacteria	p__Firmicutes	c__Clostridia	o__Clostridiales	f__	g__	s__	no	NA	NA	NA
k99_7634698_35	Metabolism|Genetic Information Processing	Nucleotide metabolism|Transcription	00230 Purine metabolism|00240 Pyrimidine metabolism|03020 RNA polymerase	K03040	MAG_306	k__Bacteria; p__Firmicutes; c__Clostridia; o__Clostridiales; f__; g__; s__	k__Bacteria	p__Firmicutes	c__Clostridia	o__Clostridiales	f__	g__	s__	no	NA	NA	NA
k99_9281797_67	Genetic Information Processing|Human Diseases	Folding, sorting and degradation|Endocrine and metabolic diseases|Infectious diseases	03018 RNA degradation|04940 Type I diabetes mellitus|05134 Legionellosis|05152 Tuberculosis	K04077	MAG_306	k__Bacteria; p__Firmicutes; c__Clostridia; o__Clostridiales; f__; g__; s__	k__Bacteria	p__Firmicutes	c__Clostridia	o__Clostridiales	f__	g__	s__	yes	0.699301	0.0145393	Inefficient
k99_9289144_2	Genetic Information Processing	Translation	03010 Ribosome	K02950	MAG_306	k__Bacteria; p__Firmicutes; c__Clostridia; o__Clostridiales; f__; g__; s__	k__Bacteria	p__Firmicutes	c__Clostridia	o__Clostridiales	f__	g__	s__	no	NA	NA	NA
k99_9289144_3	Genetic Information Processing	Translation	03010 Ribosome	K02992	MAG_306	k__Bacteria; p__Firmicutes; c__Clostridia; o__Clostridiales; f__; g__; s__	k__Bacteria	p__Firmicutes	c__Clostridia	o__Clostridiales	f__	g__	s__	no	NA	NA	NA
k99_9289144_4				K02355	MAG_306	k__Bacteria; p__Firmicutes; c__Clostridia; o__Clostridiales; f__; g__; s__	k__Bacteria	p__Firmicutes	c__Clostridia	o__Clostridiales	f__	g__	s__	no	NA	NA	NA
k99_9289144_5	Organismal Systems	Environmental adaptation	04626 Plant-pathogen interaction	K02358	MAG_306	k__Bacteria; p__Firmicutes; c__Clostridia; o__Clostridiales; f__; g__; s__	k__Bacteria	p__Firmicutes	c__Clostridia	o__Clostridiales	f__	g__	s__	yes	0.664336	0.0221592	Inefficient
k99_10733672_2	Metabolism	Nucleotide metabolism	00230 Purine metabolism	K01923	MAG_306	k__Bacteria; p__Firmicutes; c__Clostridia; o__Clostridiales; f__; g__; s__	k__Bacteria	p__Firmicutes	c__Clostridia	o__Clostridiales	f__	g__	s__	no	NA	NA	NA
k99_10733672_6	Metabolism	Overview|Carbohydrate metabolism|Energy metabolism	01200 Carbon metabolism|01230 Biosynthesis of amino acids|00010 Glycolysis / Gluconeogenesis|00710 Carbon fixation in photosynthetic organisms	K00927	MAG_306	k__Bacteria; p__Firmicutes; c__Clostridia; o__Clostridiales; f__; g__; s__	k__Bacteria	p__Firmicutes	c__Clostridia	o__Clostridiales	f__	g__	s__	yes	0.79021	0.00361681	Inefficient
k99_10733672_7	Metabolism|Environmental Information Processing|Human Diseases	Overview|Carbohydrate metabolism|Energy metabolism|Signal transduction|Neurodegenerative diseases	01200 Carbon metabolism|01230 Biosynthesis of amino acids|00010 Glycolysis / Gluconeogenesis|00710 Carbon fixation in photosynthetic organisms|04066 HIF-1 signaling pathway|05010 Alzheimer's disease	K00134	MAG_306	k__Bacteria; p__Firmicutes; c__Clostridia; o__Clostridiales; f__; g__; s__	k__Bacteria	p__Firmicutes	c__Clostridia	o__Clostridiales	f__	g__	s__	no	NA	NA	NA
k99_11661873_13	Genetic Information Processing|Environmental Information Processing	Folding, sorting and degradation|Membrane transport	03060 Protein export|03070 Bacterial secretion system	K03070	MAG_306	k__Bacteria; p__Firmicutes; c__Clostridia; o__Clostridiales; f__; g__; s__	k__Bacteria	p__Firmicutes	c__Clostridia	o__Clostridiales	f__	g__	s__	no	NA	NA	NA
k99_16000475_32	Metabolism|Genetic Information Processing	Nucleotide metabolism|Folding, sorting and degradation	00230 Purine metabolism|00240 Pyrimidine metabolism|03018 RNA degradation	K00962	MAG_306	k__Bacteria; p__Firmicutes; c__Clostridia; o__Clostridiales; f__; g__; s__	k__Bacteria	p__Firmicutes	c__Clostridia	o__Clostridiales	f__	g__	s__	no	NA	NA	NA
k99_26006548_4	Metabolism	Nucleotide metabolism|Metabolism of cofactors and vitamins	00230 Purine metabolism|00670 One carbon pool by folate	K00602	MAG_306	k__Bacteria; p__Firmicutes; c__Clostridia; o__Clostridiales; f__; g__; s__	k__Bacteria	p__Firmicutes	c__Clostridia	o__Clostridiales	f__	g__	s__	no	NA	NA	NA
k99_26006548_16	Metabolism	Carbohydrate metabolism	00620 Pyruvate metabolism	K01571	MAG_306	k__Bacteria; p__Firmicutes; c__Clostridia; o__Clostridiales; f__; g__; s__	k__Bacteria	p__Firmicutes	c__Clostridia	o__Clostridiales	f__	g__	s__	no	NA	NA	NA
k99_26006548_49	Metabolism	Energy metabolism|Amino acid metabolism	00910 Nitrogen metabolism|00250 Alanine, aspartate and glutamate metabolism|00330 Arginine and proline metabolism	K00262	MAG_306	k__Bacteria; p__Firmicutes; c__Clostridia; o__Clostridiales; f__; g__; s__	k__Bacteria	p__Firmicutes	c__Clostridia	o__Clostridiales	f__	g__	s__	yes	0.701179	0.0110624	Inefficient
k99_32620829_5	Metabolism	Overview|Carbohydrate metabolism|Energy metabolism	01200 Carbon metabolism|01230 Biosynthesis of amino acids|00010 Glycolysis / Gluconeogenesis|00030 Pentose phosphate pathway|00051 Fructose and mannose metabolism|00710 Carbon fixation in photosynthetic organisms|00680 Methane metabolism	K01624	MAG_306	k__Bacteria; p__Firmicutes; c__Clostridia; o__Clostridiales; f__; g__; s__	k__Bacteria	p__Firmicutes	c__Clostridia	o__Clostridiales	f__	g__	s__	yes	0.167955	0.60183	Inefficient
k99_33670737_67	Genetic Information Processing	Translation	00970 Aminoacyl-tRNA biosynthesis	K01876	MAG_306	k__Bacteria; p__Firmicutes; c__Clostridia; o__Clostridiales; f__; g__; s__	k__Bacteria	p__Firmicutes	c__Clostridia	o__Clostridiales	f__	g__	s__	no	NA	NA	NA
k99_36088446_5	Genetic Information Processing	Translation	00970 Aminoacyl-tRNA biosynthesis	K01875	MAG_306	k__Bacteria; p__Firmicutes; c__Clostridia; o__Clostridiales; f__; g__; s__	k__Bacteria	p__Firmicutes	c__Clostridia	o__Clostridiales	f__	g__	s__	yes	0.452029	0.140126	Inefficient
k99_37066600_7	Metabolism	Overview|Carbohydrate metabolism|Energy metabolism	01200 Carbon metabolism|01230 Biosynthesis of amino acids|00010 Glycolysis / Gluconeogenesis|00030 Pentose phosphate pathway|00051 Fructose and mannose metabolism|00052 Galactose metabolism|00680 Methane metabolism	K00850	MAG_306	k__Bacteria; p__Firmicutes; c__Clostridia; o__Clostridiales; f__; g__; s__	k__Bacteria	p__Firmicutes	c__Clostridia	o__Clostridiales	f__	g__	s__	no	NA	NA	NA
k99_37066600_13	Metabolism	Carbohydrate metabolism	00051 Fructose and mannose metabolism|00520 Amino sugar and nucleotide sugar metabolism	K01711	MAG_306	k__Bacteria; p__Firmicutes; c__Clostridia; o__Clostridiales; f__; g__; s__	k__Bacteria	p__Firmicutes	c__Clostridia	o__Clostridiales	f__	g__	s__	yes	0.535225	0.0729392	Inefficient
k99_37066600_46	Metabolism	Carbohydrate metabolism	00052 Galactose metabolism|00520 Amino sugar and nucleotide sugar metabolism	K00849	MAG_306	k__Bacteria; p__Firmicutes; c__Clostridia; o__Clostridiales; f__; g__; s__	k__Bacteria	p__Firmicutes	c__Clostridia	o__Clostridiales	f__	g__	s__	no	NA	NA	NA
k99_37066600_82				K02470	MAG_306	k__Bacteria; p__Firmicutes; c__Clostridia; o__Clostridiales; f__; g__; s__	k__Bacteria	p__Firmicutes	c__Clostridia	o__Clostridiales	f__	g__	s__	no	NA	NA	NA
k99_37066600_93	Metabolism	Overview|Amino acid metabolism	01230 Biosynthesis of amino acids|00260 Glycine, serine and threonine metabolism|00400 Phenylalanine, tyrosine and tryptophan biosynthesis	K01696	MAG_306	k__Bacteria; p__Firmicutes; c__Clostridia; o__Clostridiales; f__; g__; s__	k__Bacteria	p__Firmicutes	c__Clostridia	o__Clostridiales	f__	g__	s__	no	NA	NA	NA
k99_37528160_13	Metabolism	Overview|Carbohydrate metabolism|Energy metabolism	01200 Carbon metabolism|00010 Glycolysis / Gluconeogenesis|00020 Citrate cycle (TCA cycle)|00620 Pyruvate metabolism|00710 Carbon fixation in photosynthetic organisms	K01610	MAG_306	k__Bacteria; p__Firmicutes; c__Clostridia; o__Clostridiales; f__; g__; s__	k__Bacteria	p__Firmicutes	c__Clostridia	o__Clostridiales	f__	g__	s__	yes	0.755245	0.00659654	Inefficient
k99_39568286_2	Genetic Information Processing	Translation	03010 Ribosome	K02967	MAG_306	k__Bacteria; p__Firmicutes; c__Clostridia; o__Clostridiales; f__; g__; s__	k__Bacteria	p__Firmicutes	c__Clostridia	o__Clostridiales	f__	g__	s__	yes	0.605078	0.0371059	Inefficient
k99_39568286_3				K02357	MAG_306	k__Bacteria; p__Firmicutes; c__Clostridia; o__Clostridiales; f__; g__; s__	k__Bacteria	p__Firmicutes	c__Clostridia	o__Clostridiales	f__	g__	s__	no	NA	NA	NA
k99_48198182_29	Metabolism|Genetic Information Processing|Environmental Information Processing	Overview|Carbohydrate metabolism|Energy metabolism|Folding, sorting and degradation|Signal transduction	01200 Carbon metabolism|01230 Biosynthesis of amino acids|00010 Glycolysis / Gluconeogenesis|00680 Methane metabolism|03018 RNA degradation|04066 HIF-1 signaling pathway	K01689	MAG_306	k__Bacteria; p__Firmicutes; c__Clostridia; o__Clostridiales; f__; g__; s__	k__Bacteria	p__Firmicutes	c__Clostridia	o__Clostridiales	f__	g__	s__	no	NA	NA	NA
k99_48198182_48	Metabolism	Lipid metabolism	00561 Glycerolipid metabolism	K00005	MAG_306	k__Bacteria; p__Firmicutes; c__Clostridia; o__Clostridiales; f__; g__; s__	k__Bacteria	p__Firmicutes	c__Clostridia	o__Clostridiales	f__	g__	s__	no	NA	NA	NA
k99_48198182_59	Metabolism|Environmental Information Processing	Overview|Carbohydrate metabolism|Energy metabolism|Lipid metabolism|Amino acid metabolism|Metabolism of terpenoids and polyketides|Xenobiotics biodegradation and metabolism|Signal transduction	01200 Carbon metabolism|01212 Fatty acid metabolism|00620 Pyruvate metabolism|00630 Glyoxylate and dicarboxylate metabolism|00640 Propanoate metabolism|00650 Butanoate metabolism|00720 Carbon fixation pathways in prokaryotes|00071 Fatty acid degradation|00072 Synthesis and degradation of ketone bodies|00280 Valine, leucine and isoleucine degradation|00310 Lysine degradation|00380 Tryptophan metab…	K00626	MAG_306	k__Bacteria; p__Firmicutes; c__Clostridia; o__Clostridiales; f__; g__; s__	k__Bacteria	p__Firmicutes	c__Clostridia	o__Clostridiales	f__	g__	s__	no	NA	NA	NA
k99_48198182_61	Metabolism	Overview|Carbohydrate metabolism|Lipid metabolism|Amino acid metabolism	01200 Carbon metabolism|01212 Fatty acid metabolism|00650 Butanoate metabolism|00071 Fatty acid degradation|00280 Valine, leucine and isoleucine degradation	K00248	MAG_306	k__Bacteria; p__Firmicutes; c__Clostridia; o__Clostridiales; f__; g__; s__	k__Bacteria	p__Firmicutes	c__Clostridia	o__Clostridiales	f__	g__	s__	yes	0.755245	0.00659654	Inefficient
k99_48198182_62				K03521	MAG_306	k__Bacteria; p__Firmicutes; c__Clostridia; o__Clostridiales; f__; g__; s__	k__Bacteria	p__Firmicutes	c__Clostridia	o__Clostridiales	f__	g__	s__	no	NA	NA	NA
k99_52904918_2	Metabolism|Organismal Systems	Carbohydrate metabolism|Endocrine system	00052 Galactose metabolism|00520 Amino sugar and nucleotide sugar metabolism|04917 Prolactin signaling pathway	K00965	MAG_306	k__Bacteria; p__Firmicutes; c__Clostridia; o__Clostridiales; f__; g__; s__	k__Bacteria	p__Firmicutes	c__Clostridia	o__Clostridiales	f__	g__	s__	no	NA	NA	NA
k99_52904918_16	Metabolism	Overview|Amino acid metabolism	01210 2-Oxocarboxylic acid metabolism|01230 Biosynthesis of amino acids|00260 Glycine, serine and threonine metabolism|00270 Cysteine and methionine metabolism|00300 Lysine biosynthesis	K00133	MAG_306	k__Bacteria; p__Firmicutes; c__Clostridia; o__Clostridiales; f__; g__; s__	k__Bacteria	p__Firmicutes	c__Clostridia	o__Clostridiales	f__	g__	s__	no	NA	NA	NA
k99_52904918_54	Metabolism	Overview|Energy metabolism	01200 Carbon metabolism|00720 Carbon fixation pathways in prokaryotes	K03737	MAG_306	k__Bacteria; p__Firmicutes; c__Clostridia; o__Clostridiales; f__; g__; s__	k__Bacteria	p__Firmicutes	c__Clostridia	o__Clostridiales	f__	g__	s__	yes	0.72028	0.0110205	Inefficient
k99_52904918_61	Metabolism	Amino acid metabolism	00260 Glycine, serine and threonine metabolism	K00302	MAG_306	k__Bacteria; p__Firmicutes; c__Clostridia; o__Clostridiales; f__; g__; s__	k__Bacteria	p__Firmicutes	c__Clostridia	o__Clostridiales	f__	g__	s__	no	NA	NA	NA
k99_55585239_2	Genetic Information Processing	Translation	00970 Aminoacyl-tRNA biosynthesis	K01875	MAG_306	k__Bacteria; p__Firmicutes; c__Clostridia; o__Clostridiales; f__; g__; s__	k__Bacteria	p__Firmicutes	c__Clostridia	o__Clostridiales	f__	g__	s__	yes	0.533723	0.0739012	Inefficient
k99_63278518_1	Metabolism	Carbohydrate metabolism	00500 Starch and sucrose metabolism	K00700	MAG_306	k__Bacteria; p__Firmicutes; c__Clostridia; o__Clostridiales; f__; g__; s__	k__Bacteria	p__Firmicutes	c__Clostridia	o__Clostridiales	f__	g__	s__	yes	0.555248	0.0609196	Inefficient
k99_64380641_13	Genetic Information Processing	Replication and repair	03440 Homologous recombination	K03553	MAG_306	k__Bacteria; p__Firmicutes; c__Clostridia; o__Clostridiales; f__; g__; s__	k__Bacteria	p__Firmicutes	c__Clostridia	o__Clostridiales	f__	g__	s__	no	NA	NA	NA
k99_64380641_23	Genetic Information Processing	Translation	00970 Aminoacyl-tRNA biosynthesis	K01872	MAG_306	k__Bacteria; p__Firmicutes; c__Clostridia; o__Clostridiales; f__; g__; s__	k__Bacteria	p__Firmicutes	c__Clostridia	o__Clostridiales	f__	g__	s__	no	NA	NA	NA
k99_64620695_11	Genetic Information Processing	Translation	00970 Aminoacyl-tRNA biosynthesis	K01886	MAG_306	k__Bacteria; p__Firmicutes; c__Clostridia; o__Clostridiales; f__; g__; s__	k__Bacteria	p__Firmicutes	c__Clostridia	o__Clostridiales	f__	g__	s__	no	NA	NA	NA
k99_64620695_14	Genetic Information Processing|Environmental Information Processing|Organismal Systems|Human Diseases	Folding, sorting and degradation|Signal transduction|Immune system|Endocrine system|Environmental adaptation|Cancers	04141 Protein processing in endoplasmic reticulum|04151 PI3K-Akt signaling pathway|04621 NOD-like receptor signaling pathway|04612 Antigen processing and presentation|04915 Estrogen signaling pathway|04914 Progesterone-mediated oocyte maturation|04626 Plant-pathogen interaction|05200 Pathways in cancer|05215 Prostate cancer	K04079	MAG_306	k__Bacteria; p__Firmicutes; c__Clostridia; o__Clostridiales; f__; g__; s__	k__Bacteria	p__Firmicutes	c__Clostridia	o__Clostridiales	f__	g__	s__	yes	0.104505	0.746527	Inefficient
k99_69216188_8	Metabolism	Overview|Amino acid metabolism	01230 Biosynthesis of amino acids|00250 Alanine, aspartate and glutamate metabolism|00330 Arginine and proline metabolism	K01940	MAG_306	k__Bacteria; p__Firmicutes; c__Clostridia; o__Clostridiales; f__; g__; s__	k__Bacteria	p__Firmicutes	c__Clostridia	o__Clostridiales	f__	g__	s__	no	NA	NA	NA
k99_71870082_10	Metabolism	Nucleotide metabolism	00240 Pyrimidine metabolism	K01591	MAG_306	k__Bacteria; p__Firmicutes; c__Clostridia; o__Clostridiales; f__; g__; s__	k__Bacteria	p__Firmicutes	c__Clostridia	o__Clostridiales	f__	g__	s__	no	NA	NA	NA
k99_75207861_14	Environmental Information Processing	Membrane transport	02010 ABC transporters	K10117	MAG_306	k__Bacteria; p__Firmicutes; c__Clostridia; o__Clostridiales; f__; g__; s__	k__Bacteria	p__Firmicutes	c__Clostridia	o__Clostridiales	f__	g__	s__	no	NA	NA	NA
k99_77252106_30	Metabolism	Overview|Carbohydrate metabolism	01200 Carbon metabolism|00030 Pentose phosphate pathway	K00874	MAG_306	k__Bacteria; p__Firmicutes; c__Clostridia; o__Clostridiales; f__; g__; s__	k__Bacteria	p__Firmicutes	c__Clostridia	o__Clostridiales	f__	g__	s__	no	NA	NA	NA
k99_79662195_5	Metabolism	Overview|Energy metabolism|Amino acid metabolism	01200 Carbon metabolism|01230 Biosynthesis of amino acids|00680 Methane metabolism|00260 Glycine, serine and threonine metabolism	K00058	MAG_306	k__Bacteria; p__Firmicutes; c__Clostridia; o__Clostridiales; f__; g__; s__	k__Bacteria	p__Firmicutes	c__Clostridia	o__Clostridiales	f__	g__	s__	no	NA	NA	NA
k99_80527498_1	Metabolism|Genetic Information Processing	Nucleotide metabolism|Transcription	00230 Purine metabolism|00240 Pyrimidine metabolism|03020 RNA polymerase	K03043	MAG_306	k__Bacteria; p__Firmicutes; c__Clostridia; o__Clostridiales; f__; g__; s__	k__Bacteria	p__Firmicutes	c__Clostridia	o__Clostridiales	f__	g__	s__	no	NA	NA	NA
k99_80527498_2	Genetic Information Processing	Translation	03010 Ribosome	K02935	MAG_306	k__Bacteria; p__Firmicutes; c__Clostridia; o__Clostridiales; f__; g__; s__	k__Bacteria	p__Firmicutes	c__Clostridia	o__Clostridiales	f__	g__	s__	no	NA	NA	NA
k99_80527498_3	Genetic Information Processing	Translation	03010 Ribosome	K02864	MAG_306	k__Bacteria; p__Firmicutes; c__Clostridia; o__Clostridiales; f__; g__; s__	k__Bacteria	p__Firmicutes	c__Clostridia	o__Clostridiales	f__	g__	s__	no	NA	NA	NA
k99_86321859_4	Metabolism	Overview|Carbohydrate metabolism|Energy metabolism	01200 Carbon metabolism|01210 2-Oxocarboxylic acid metabolism|01230 Biosynthesis of amino acids|00020 Citrate cycle (TCA cycle)|00630 Glyoxylate and dicarboxylate metabolism|00720 Carbon fixation pathways in prokaryotes	K01681	MAG_306	k__Bacteria; p__Firmicutes; c__Clostridia; o__Clostridiales; f__; g__; s__	k__Bacteria	p__Firmicutes	c__Clostridia	o__Clostridiales	f__	g__	s__	no	NA	NA	NA
k99_87269889_9	Metabolism	Nucleotide metabolism	00240 Pyrimidine metabolism	K01937	MAG_306	k__Bacteria; p__Firmicutes; c__Clostridia; o__Clostridiales; f__; g__; s__	k__Bacteria	p__Firmicutes	c__Clostridia	o__Clostridiales	f__	g__	s__	no	NA	NA	NA
k99_88271857_6				K03695	MAG_306	k__Bacteria; p__Firmicutes; c__Clostridia; o__Clostridiales; f__; g__; s__	k__Bacteria	p__Firmicutes	c__Clostridia	o__Clostridiales	f__	g__	s__	no	NA	NA	NA
[truncated: 4,435 more rows]
